# Supplementary material for: (Dimethyl sulfoxide-κO)trimeth­yl(2-methyl-3,5-dinitro­benzoato-κO 1)tin(IV)
Source: Acta Crystallogr Sect E Struct Rep Online. 2011 Jun 18;67(Pt 7):m923. doi: 10.1107/S1600536811022240 (PMC3151753; doi:10.1107/S1600536811022240)
Supplement: Supplementary file 1 [file e-67-0m923-sup1.cif]

##############################################################################
#                                                                            #
# This CIF contains the data in a paper accepted for publication in          #
# Acta Crystallographica Section E. It conforms to the requirements of       #
# Notes for Authors for Acta Crystallographica Section E, and has been       #
# peer reviewed under the auspices of the IUCr Commission on Journals.       #
#                                                                            #
# Full details of the Crystallographic Information File format               #
# are given in the paper "The Crystallographic Information File (CIF):       #
# a New Standard Archive File for Crystallography" by S. R. Hall, F. H.      #
# Allen and I. D. Brown [Acta Cryst. (1991), A47, 655-685].                  #
#                                                                            #
# The current version of the core CIF dictionary is obtainable from          #
# ftp://ftp.iucr.org/pub/cif_core.dic.                                       #
#                                                                            #
# Software is freely available for graphical display of the structure(s)     #
# in this CIF. For information consult the CIF software page                 #
# http://www.iucr.org/resources/cif/software.                                #
#                                                                            #
# This file may be used for bona fide research purposes within the           #
# scientific community so long as proper attribution is given to the journal # 
# article from which it was obtained.                                        #
#                                                                            #
##############################################################################
data_I
_audit_creation_method     SHELXL97
_chemical_name_systematic
;
(Dimethyl sulfoxide-\k<i>O</i>)trimethyl(2-methyl-
3,5-dinitrobenzoato-\k<i>O</i>^1^)tin(IV)
;
_chemical_name_common     ?
_chemical_formula_moiety     'C13 H20 N2 O7 S Sn'
_chemical_formula_sum     'C13 H20 N2 O7 S Sn'
_chemical_formula_iupac     '[Sn (C H3)3 (C7 H5 N2 O6) (C2 H6 O S)]'
_chemical_formula_weight     467.06
_chemical_melting_point     ?
_symmetry_cell_setting     monoclinic
_symmetry_space_group_name_H-M     'P 21/c'
_symmetry_space_group_name_Hall     '-P 2ybc'
loop_
    _symmetry_equiv_pos_as_xyz
    'x, y, z'
    '-x, y+1/2, -z+1/2'
    '-x, -y, -z'
    'x, -y-1/2, z-1/2'
_cell_length_a     9.6180(19)
_cell_length_b     12.971(3)
_cell_length_c     15.612(3)
_cell_angle_alpha     90.00
_cell_angle_beta     102.98(3)
_cell_angle_gamma     90.00
_cell_volume     1897.9(7)
_cell_formula_units_Z     4
_cell_measurement_reflns_used     25
_cell_measurement_theta_min     6
_cell_measurement_theta_max     15
_cell_measurement_temperature     293(2)
_exptl_crystal_description     plate
_exptl_crystal_colour     'pale yellow'
_exptl_crystal_size_max     0.417
_exptl_crystal_size_mid     0.240
_exptl_crystal_size_min     0.078
_exptl_crystal_density_diffrn     1.635
_exptl_crystal_density_meas     ?
_exptl_crystal_density_method     'not measured'
_exptl_crystal_F_000     936
_exptl_absorpt_coefficient_mu     1.490
_exptl_absorpt_correction_type     analytical
_exptl_absorpt_process_details     '(CrysAlis RED; Oxford Diffraction, 2008)'
_exptl_absorpt_correction_T_min     0.75264
_exptl_absorpt_correction_T_max     0.88983
_exptl_special_details
;
;
_diffrn_ambient_temperature     293(2)
_diffrn_radiation_type     MoK\a
_diffrn_radiation_wavelength     0.71073
_diffrn_radiation_source     'fine-focus sealed tube'
_diffrn_radiation_monochromator     graphite
_diffrn_measurement_device_type     'Kuma KM-4 four-circle'
_diffrn_measurement_method     'Profile data from \w/2\q'
_diffrn_detector_area_resol_mean     ?
_diffrn_reflns_number     4755
_diffrn_reflns_av_R_equivalents     0.0296
_diffrn_reflns_av_sigmaI/netI     0.0425
_diffrn_reflns_theta_min     2.06
_diffrn_reflns_theta_max     27.95
_diffrn_reflns_theta_full     27.95
_diffrn_measured_fraction_theta_max     0.984
_diffrn_measured_fraction_theta_full     0.984
_diffrn_reflns_limit_h_min     0
_diffrn_reflns_limit_h_max     12
_diffrn_reflns_limit_k_min     0
_diffrn_reflns_limit_k_max     17
_diffrn_reflns_limit_l_min     -19
_diffrn_reflns_limit_l_max     19
_diffrn_standards_number     3
_diffrn_standards_interval_count     200
_diffrn_standards_interval_time     ?
_diffrn_standards_decay_%     0.2
_refine_special_details
;
Refinement of <i>F</i>^2^ against ALL reflections. The weighted <i>R</i>-factor
<i>wR</i> and goodness of fit <i>S</i> are based on <i>F</i>^2^, conventional
<i>R</i>-factors <i>R</i> are based on <i>F</i>, with <i>F</i> set to zero for
negative <i>F</i>^2^. The threshold expression of <i>F</i>^2^ >
\s(<i>F</i>^2^) is used only for calculating <i>R</i>-factors(gt) <i>etc</i>.
and is not relevant to the choice of reflections for refinement.
<i>R</i>-factors based on <i>F</i>^2^ are statistically about twice as large
as those based on <i>F</i>, and <i>R</i>-factors based on ALL data will be
even larger.
;
_reflns_number_total     4500
_reflns_number_gt     2464
_reflns_threshold_expression     I>2\s(I)
_refine_ls_structure_factor_coef     Fsqd
_refine_ls_matrix_type     full
_refine_ls_R_factor_all     0.1051
_refine_ls_R_factor_gt     0.0458
_refine_ls_wR_factor_gt     0.1187
_refine_ls_wR_factor_ref     0.1437
_refine_ls_goodness_of_fit_ref     1.009
_refine_ls_restrained_S_all     1.009
_refine_ls_number_reflns     4500
_refine_ls_number_parameters     242
_refine_ls_number_restraints     4
_refine_ls_hydrogen_treatment     constr
_refine_ls_weighting_scheme     calc
_refine_ls_weighting_details
               'calc w = 1/[\s^2^(Fo^2^)+(0.0947P)^2^] where P=(Fo^2^+2Fc^2^)/3'
_atom_sites_solution_hydrogens     geom
_atom_sites_solution_primary     direct
_atom_sites_solution_secondary     difmap
_refine_ls_shift/su_max     0.001
_refine_ls_shift/su_mean     0.000
_refine_diff_density_max     1.554
_refine_diff_density_min     -1.856
_refine_ls_extinction_method     none
_refine_ls_extinction_coef     ?
loop_
    _atom_type_symbol
    _atom_type_description
    _atom_type_scat_dispersion_real
    _atom_type_scat_dispersion_imag
    _atom_type_scat_source
    'C' 'C' 0.0033 0.0016
                         'International Tables Vol C Tables 4.2.6.8 and 6.1.1.4'
    'H' 'H' 0.0000 0.0000
                         'International Tables Vol C Tables 4.2.6.8 and 6.1.1.4'
    'O' 'O' 0.0106 0.0060
                         'International Tables Vol C Tables 4.2.6.8 and 6.1.1.4'
    'N' 'N' 0.0061 0.0033
                         'International Tables Vol C Tables 4.2.6.8 and 6.1.1.4'
    'S' 'S' 0.1246 0.1234
                         'International Tables Vol C Tables 4.2.6.8 and 6.1.1.4'
    'Sn' 'Sn' -0.6537 1.4246
                         'International Tables Vol C Tables 4.2.6.8 and 6.1.1.4'
_computing_data_collection     'KM-4 Software (Kuma, 1996)'
_computing_cell_refinement     'KM-4 Software (Kuma, 1996)'
_computing_data_reduction     'DATAPROC (Kuma, 2001)'
_computing_structure_solution     'SHELXS97 (Sheldrick, 2008)'
_computing_structure_refinement     'SHELXL97 (Sheldrick, 2008)'
_computing_molecular_graphics     'SHELXTL (Sheldrick, 2008)'
_computing_publication_material     'SHELXTL (Sheldrick, 2008)'
loop_
    _atom_site_type_symbol
    _atom_site_label
    _atom_site_fract_x
    _atom_site_fract_y
    _atom_site_fract_z
    _atom_site_U_iso_or_equiv
    _atom_site_adp_type
    _atom_site_calc_flag
    _atom_site_refinement_flags
    _atom_site_occupancy
    _atom_site_symmetry_multiplicity
    _atom_site_disorder_assembly
    _atom_site_disorder_group
    Sn Sn1 0.78174(3) 0.49914(2) 0.21581(2) 0.04452(13) Uani d . 1 1 . .
    S S1 1.10224(14) 0.53273(12) 0.15598(9) 0.0519(3) Uani d . 1 1 . .
    O O1 0.6418(4) 0.4762(3) 0.3068(3) 0.0605(10) Uani d . 1 1 . .
    C C4 0.2430(5) 0.4664(4) 0.4708(3) 0.0520(11) Uani d . 1 1 . .
    H H4 0.1832 0.4573 0.5094 0.062 Uiso calc R 1 1 . .
    C C2 0.4266(5) 0.3988(4) 0.3974(3) 0.0468(11) Uani d . 1 1 . .
    C C5 0.2474(5) 0.5571(4) 0.4271(3) 0.0464(11) Uani d . 1 1 . .
    C C1 0.4264(4) 0.4929(3) 0.3564(3) 0.0433(9) Uani d . 1 1 . .
    O O5 0.0655(5) 0.6244(4) 0.4846(3) 0.0929(15) Uani d . 1 1 . .
    N N2 0.1513(5) 0.6424(4) 0.4406(3) 0.0634(11) Uani d . 1 1 . .
    O O2 0.4719(4) 0.5782(3) 0.2313(3) 0.0696(11) Uani d . 1 1 . .
    C C3 0.3313(5) 0.3894(4) 0.4546(3) 0.0507(11) Uani d . 1 1 . .
    C C6 0.3363(5) 0.5725(4) 0.3706(3) 0.0460(10) Uani d . 1 1 . .
    H H6 0.3364 0.6353 0.3420 0.055 Uiso calc R 1 1 . .
    C C8 0.5152(7) 0.3080(4) 0.3837(4) 0.0719(16) Uani d . 1 1 . .
    H H8A 0.4854 0.2844 0.3241 0.108 Uiso calc R 1 1 . .
    H H8B 0.5032 0.2535 0.4230 0.108 Uiso calc R 1 1 . .
    H H8C 0.6138 0.3278 0.3951 0.108 Uiso calc R 1 1 . .
    O O7 0.9437(4) 0.5132(3) 0.1204(3) 0.0582(9) Uani d . 1 1 . .
    C C11 0.8247(6) 0.6531(4) 0.2547(4) 0.0705(16) Uani d . 1 1 . .
    H H11A 0.7725 0.6982 0.2102 0.106 Uiso calc R 1 1 . .
    H H11B 0.9251 0.6662 0.2628 0.106 Uiso calc R 1 1 . .
    H H11C 0.7963 0.6651 0.3090 0.106 Uiso calc R 1 1 . .
    C C14 1.1886(6) 0.4276(5) 0.1203(5) 0.080(2) Uani d . 1 1 . .
    H H14A 1.2873 0.4442 0.1249 0.121 Uiso calc R 1 1 . .
    H H14B 1.1443 0.4123 0.0602 0.121 Uiso calc R 1 1 . .
    H H14C 1.1816 0.3686 0.1562 0.121 Uiso calc R 1 1 . .
    C C13 0.9183(7) 0.3843(5) 0.2860(4) 0.0768(18) Uani d . 1 1 . .
    H H13A 0.8622 0.3330 0.3070 0.115 Uiso calc R 1 1 . .
    H H13B 0.9831 0.4154 0.3350 0.115 Uiso calc R 1 1 . .
    H H13C 0.9714 0.3527 0.2478 0.115 Uiso calc R 1 1 . .
    C C15 1.1490(7) 0.6276(5) 0.0867(5) 0.0784(18) Uani d . 1 1 . .
    H H15A 1.1406 0.5995 0.0289 0.118 Uiso calc R 1 1 . .
    H H15B 1.2456 0.6492 0.1098 0.118 Uiso calc R 1 1 . .
    H H15C 1.0862 0.6857 0.0838 0.118 Uiso calc R 1 1 . .
    C C12 0.6354(6) 0.4555(6) 0.1006(4) 0.0708(15) Uani d . 1 1 . .
    H H12A 0.6211 0.5118 0.0597 0.106 Uiso calc R 1 1 . .
    H H12B 0.5461 0.4376 0.1146 0.106 Uiso calc R 1 1 . .
    H H12C 0.6719 0.3971 0.0749 0.106 Uiso calc R 1 1 . .
    O O6 0.1644(5) 0.7246(4) 0.4073(4) 0.0974(16) Uani d . 1 1 . .
    C C7 0.5190(5) 0.5193(4) 0.2909(4) 0.0508(12) Uani d . 1 1 . .
    N N1 0.3216(6) 0.2921(4) 0.5005(3) 0.0681(13) Uani d D 1 1 . .
    O O4A 0.2078(17) 0.2483(18) 0.4785(18) 0.104(8) Uani d PD 0.45(4) 1 . .
    O O3A 0.414(3) 0.258(2) 0.555(3) 0.175(15) Uani d PD 0.45(4) 1 . .
    O O4 0.287(4) 0.2135(11) 0.4607(9) 0.128(9) Uani d PD 0.55(4) 1 . .
    O O3 0.3585(19) 0.2947(11) 0.5794(5) 0.084(5) Uani d PD 0.55(4) 1 . .
loop_
    _atom_site_aniso_label
    _atom_site_aniso_U_11
    _atom_site_aniso_U_22
    _atom_site_aniso_U_33
    _atom_site_aniso_U_12
    _atom_site_aniso_U_13
    _atom_site_aniso_U_23
    Sn1 0.03448(18) 0.0566(2) 0.0461(2) 0.00010(14) 0.01663(12) 0.00159(15)
    S1 0.0403(6) 0.0702(7) 0.0495(7) -0.0029(6) 0.0192(5) -0.0052(6)
    O1 0.048(2) 0.077(2) 0.065(2) 0.0068(17) 0.0314(17) 0.0058(18)
    C4 0.046(3) 0.063(3) 0.051(3) -0.011(2) 0.020(2) -0.007(2)
    C2 0.035(2) 0.054(3) 0.053(3) -0.009(2) 0.0140(19) -0.011(2)
    C5 0.031(2) 0.057(3) 0.054(3) -0.004(2) 0.0159(19) -0.005(2)
    C1 0.0305(19) 0.059(3) 0.043(2) -0.0075(19) 0.0135(16) -0.004(2)
    O5 0.076(3) 0.111(4) 0.114(4) 0.020(3) 0.067(3) 0.008(3)
    N2 0.051(3) 0.075(3) 0.069(3) 0.008(2) 0.024(2) -0.008(2)
    O2 0.056(2) 0.093(3) 0.067(3) 0.011(2) 0.0278(19) 0.022(2)
    C3 0.044(3) 0.058(3) 0.054(3) -0.014(2) 0.019(2) -0.004(2)
    C6 0.039(2) 0.056(3) 0.046(3) -0.004(2) 0.018(2) 0.000(2)
    C8 0.068(4) 0.062(3) 0.096(4) 0.001(3) 0.040(3) -0.002(3)
    O7 0.0427(18) 0.085(3) 0.053(2) -0.0081(16) 0.0236(15) -0.0030(17)
    C11 0.063(4) 0.070(4) 0.085(4) -0.011(3) 0.029(3) -0.014(3)
    C14 0.049(3) 0.074(4) 0.123(6) 0.010(3) 0.029(4) 0.003(4)
    C13 0.070(4) 0.094(4) 0.072(4) 0.023(3) 0.030(3) 0.023(3)
    C15 0.064(4) 0.069(4) 0.111(5) -0.011(3) 0.039(3) 0.003(4)
    C12 0.048(3) 0.105(4) 0.062(3) -0.014(3) 0.019(3) -0.018(3)
    O6 0.096(4) 0.070(3) 0.144(5) 0.024(3) 0.065(3) 0.014(3)
    C7 0.041(2) 0.063(3) 0.056(3) -0.005(2) 0.026(2) -0.001(2)
    N1 0.074(4) 0.065(3) 0.074(4) -0.020(3) 0.035(3) -0.001(3)
    O4A 0.104(11) 0.084(11) 0.126(15) -0.031(9) 0.030(9) 0.033(9)
    O3A 0.099(15) 0.084(15) 0.29(3) -0.014(10) -0.067(17) 0.097(17)
    O4 0.22(2) 0.076(7) 0.109(8) -0.068(10) 0.075(11) -0.036(6)
    O3 0.116(10) 0.063(7) 0.073(8) -0.003(6) 0.018(6) 0.019(4)
_geom_special_details
;
All e.s.d.'s (except the e.s.d. in the dihedral angle between two l.s. planes)
are estimated using the full covariance matrix. The cell e.s.d.'s are taken
into account individually in the estimation of e.s.d.'s in distances, angles
and torsion angles; correlations between e.s.d.'s in cell parameters are only
used when they are defined by crystal symmetry. An approximate (isotropic)
treatment of cell e.s.d.'s is used for estimating e.s.d.'s involving l.s.
planes.
;
loop_
    _geom_bond_atom_site_label_1
    _geom_bond_atom_site_label_2
    _geom_bond_site_symmetry_2
    _geom_bond_distance
    _geom_bond_publ_flag
    Sn1 C12 . 2.097(5) ?
    Sn1 C11 . 2.101(5) ?
    Sn1 C13 . 2.121(6) ?
    Sn1 O1 . 2.186(4) ?
    Sn1 O7 . 2.391(4) ?
    S1 O7 . 1.523(4) ?
    S1 C14 . 1.752(6) ?
    S1 C15 . 1.761(6) ?
    O1 C7 . 1.280(6) ?
    C4 C5 . 1.366(7) ?
    C4 C3 . 1.371(7) ?
    C4 H4 . 0.9300 ?
    C2 C1 . 1.379(6) ?
    C2 C3 . 1.420(7) ?
    C2 C8 . 1.497(7) ?
    C5 C6 . 1.374(6) ?
    C5 N2 . 1.486(6) ?
    C1 C6 . 1.398(6) ?
    C1 C7 . 1.537(6) ?
    O5 N2 . 1.210(6) ?
    N2 O6 . 1.205(6) ?
    O2 C7 . 1.210(6) ?
    C3 N1 . 1.464(7) ?
    C6 H6 . 0.9300 ?
    C8 H8A . 0.9600 ?
    C8 H8B . 0.9600 ?
    C8 H8C . 0.9600 ?
    C11 H11A . 0.9600 ?
    C11 H11B . 0.9600 ?
    C11 H11C . 0.9600 ?
    C14 H14A . 0.9600 ?
    C14 H14B . 0.9600 ?
    C14 H14C . 0.9600 ?
    C13 H13A . 0.9600 ?
    C13 H13B . 0.9600 ?
    C13 H13C . 0.9600 ?
    C15 H15A . 0.9600 ?
    C15 H15B . 0.9600 ?
    C15 H15C . 0.9600 ?
    C12 H12A . 0.9600 ?
    C12 H12B . 0.9600 ?
    C12 H12C . 0.9600 ?
    N1 O3A . 1.174(9) ?
    N1 O3 . 1.205(8) ?
    N1 O4 . 1.201(8) ?
    N1 O4A . 1.213(8) ?
    O4A O4 . 0.981(17) ?
    O3A O3 . 0.87(4) ?
    O3A O4 . 1.78(2) ?
loop_
    _geom_angle_atom_site_label_1
    _geom_angle_atom_site_label_2
    _geom_angle_atom_site_label_3
    _geom_angle_site_symmetry_1
    _geom_angle_site_symmetry_3
    _geom_angle
    _geom_angle_publ_flag
    C12 Sn1 C11 . . 123.7(3) ?
    C12 Sn1 C13 . . 118.2(3) ?
    C11 Sn1 C13 . . 117.3(3) ?
    C12 Sn1 O1 . . 97.35(19) ?
    C11 Sn1 O1 . . 92.95(19) ?
    C13 Sn1 O1 . . 88.19(19) ?
    C12 Sn1 O7 . . 83.81(18) ?
    C11 Sn1 O7 . . 89.68(18) ?
    C13 Sn1 O7 . . 87.77(19) ?
    O1 Sn1 O7 . . 175.87(12) ?
    O7 S1 C14 . . 105.2(3) ?
    O7 S1 C15 . . 105.4(3) ?
    C14 S1 C15 . . 98.3(3) ?
    C7 O1 Sn1 . . 119.4(3) ?
    C5 C4 C3 . . 116.5(5) ?
    C5 C4 H4 . . 121.7 ?
    C3 C4 H4 . . 121.7 ?
    C1 C2 C3 . . 115.8(4) ?
    C1 C2 C8 . . 124.8(4) ?
    C3 C2 C8 . . 119.4(5) ?
    C4 C5 C6 . . 122.6(5) ?
    C4 C5 N2 . . 118.8(4) ?
    C6 C5 N2 . . 118.7(4) ?
    C2 C1 C6 . . 121.1(4) ?
    C2 C1 C7 . . 124.5(4) ?
    C6 C1 C7 . . 114.4(4) ?
    O6 N2 O5 . . 124.6(5) ?
    O6 N2 C5 . . 117.9(4) ?
    O5 N2 C5 . . 117.5(5) ?
    C4 C3 C2 . . 124.5(5) ?
    C4 C3 N1 . . 115.3(5) ?
    C2 C3 N1 . . 120.2(5) ?
    C5 C6 C1 . . 119.5(4) ?
    C5 C6 H6 . . 120.2 ?
    C1 C6 H6 . . 120.2 ?
    C2 C8 H8A . . 109.5 ?
    C2 C8 H8B . . 109.5 ?
    H8A C8 H8B . . 109.5 ?
    C2 C8 H8C . . 109.5 ?
    H8A C8 H8C . . 109.5 ?
    H8B C8 H8C . . 109.5 ?
    S1 O7 Sn1 . . 121.6(2) ?
    Sn1 C11 H11A . . 109.5 ?
    Sn1 C11 H11B . . 109.5 ?
    H11A C11 H11B . . 109.5 ?
    Sn1 C11 H11C . . 109.5 ?
    H11A C11 H11C . . 109.5 ?
    H11B C11 H11C . . 109.5 ?
    S1 C14 H14A . . 109.5 ?
    S1 C14 H14B . . 109.5 ?
    H14A C14 H14B . . 109.5 ?
    S1 C14 H14C . . 109.5 ?
    H14A C14 H14C . . 109.5 ?
    H14B C14 H14C . . 109.5 ?
    Sn1 C13 H13A . . 109.5 ?
    Sn1 C13 H13B . . 109.5 ?
    H13A C13 H13B . . 109.5 ?
    Sn1 C13 H13C . . 109.5 ?
    H13A C13 H13C . . 109.5 ?
    H13B C13 H13C . . 109.5 ?
    S1 C15 H15A . . 109.5 ?
    S1 C15 H15B . . 109.5 ?
    H15A C15 H15B . . 109.5 ?
    S1 C15 H15C . . 109.5 ?
    H15A C15 H15C . . 109.5 ?
    H15B C15 H15C . . 109.5 ?
    Sn1 C12 H12A . . 109.5 ?
    Sn1 C12 H12B . . 109.5 ?
    H12A C12 H12B . . 109.5 ?
    Sn1 C12 H12C . . 109.5 ?
    H12A C12 H12C . . 109.5 ?
    H12B C12 H12C . . 109.5 ?
    O2 C7 O1 . . 126.5(5) ?
    O2 C7 C1 . . 118.6(4) ?
    O1 C7 C1 . . 114.9(5) ?
    O3A N1 O3 . . 43(2) ?
    O3A N1 O4 . . 97.4(14) ?
    O3 N1 O4 . . 122.4(10) ?
    O3A N1 O4A . . 121.3(13) ?
    O3 N1 O4A . . 110.0(13) ?
    O4 N1 O4A . . 48.0(8) ?
    O3A N1 C3 . . 124.0(11) ?
    O3 N1 C3 . . 116.1(7) ?
    O4 N1 C3 . . 121.3(8) ?
    O4A N1 C3 . . 114.8(8) ?
    O4 O4A N1 . . 65.4(8) ?
    O3 O3A N1 . . 70.4(12) ?
    O3 O3A O4 . . 99.4(19) ?
    N1 O3A O4 . . 41.9(8) ?
    O4A O4 N1 . . 66.6(8) ?
    O4A O4 O3A . . 92.9(14) ?
    N1 O4 O3A . . 40.7(7) ?
    O3A O3 N1 . . 66.6(14) ?
loop_
    _geom_hbond_atom_site_label_D
    _geom_hbond_atom_site_label_H
    _geom_hbond_atom_site_label_A
    _geom_hbond_site_symmetry_A
    _geom_hbond_distance_DH
    _geom_hbond_distance_HA
    _geom_hbond_distance_DA
    _geom_hbond_angle_DHA
    C11 H11C O3 3_666 0.96 2.59 3.509(15) 161.6
data_global
_journal_date_recd_electronic     2011-05-23
_journal_date_accepted     2011-06-08
_journal_name_full     'Acta Crystallographica, Section E'
_journal_year     2011
_journal_volume     67
_journal_issue      7
_journal_page_first     m923
_journal_page_last     m923
_journal_paper_category     QM
_journal_coeditor_code     LH5258
_publ_contact_author_name     'Muhammed Danish'
_publ_contact_author_address
;
Department of Chemistry
University of Gujrat
Hafiz Hayat Campus
Gujrat 50700
Pakistan
;
_publ_contact_author_email     drdanish62@gmail.com
_publ_contact_author_fax     '+61 2 9351 9520'
_publ_contact_author_phone     '+61 2 9351 9522'
_publ_section_title
;\
(Dimethyl
sulfoxide-\k<i>O</i>)trimethyl(2-methyl-3,5-dinitrobenzoato-\k<i>O</i>^1^)\
tin(IV)
;
loop_
    _publ_author_name
    _publ_author_address
    'Muhammed Danish'
;
Department of Chemistry
University of Gujrat
Hafiz Hayat Campus
Gujrat 50700
Pakistan
;
    'Sabiha Ghafoor'
;
Department of Chemistry
University of Sargodha
Sargodha 40100
Pakistan
;
    'Nazir Ahmad'
;
Department of Chemistry
University of Sargodha
Sargodha 40100
Pakistan
;
    'Wojciech Starosta'
;
Institute of Nuclear Chemistry and Technology
ul. Dorodna 16
03-195 Warszawa
Poland
;
    'Janusz Leciejewicz'
;
Institute of Nuclear Chemistry and Technology
ul. Dorodna 16
03-195 Warszawa
Poland
;
