# Supplementary material for: (Dimethyl sulfoxide-κO)trimeth­yl(2-methyl-3,5-dinitro­benzoato-κO 1)tin(IV)
Source: Acta Crystallogr Sect E Struct Rep Online. 2011 Jun 18;67(Pt 7):m923. doi: 10.1107/S1600536811022240 (PMC3151753; doi:10.1107/S1600536811022240)
Supplement: Supplementary file 2 [file e-67-0m923-Isup2.hkl]

# 
# h,k,l, Fc-squared, Fo-squared, sigma(Fo-squared) and status flag 
# 
data_I
_shelx_title ' Sd402 in P2(1)/c' 
_shelx_refln_list_code          4 
_shelx_F_calc_maximum      343.31 
_exptl_crystal_F_000       936.00 
_reflns_d_resolution_high  0.7583 
 
loop_ 
 _symmetry_equiv_pos_as_xyz 
 'x, y, z' 
 '-x, y+1/2, -z+1/2' 
 '-x, -y, -z' 
 'x, -y-1/2, z-1/2' 
 
_cell_length_a     9.6180 
_cell_length_b    12.9707 
_cell_length_c    15.6120 
_cell_angle_alpha  90.000 
_cell_angle_beta  102.976 
_cell_angle_gamma  90.000 
 
_shelx_F_squared_multiplier     1.000 
 
loop_ 
 _refln_index_h 
 _refln_index_k 
 _refln_index_l 
 _refln_F_squared_calc 
 _refln_F_squared_meas 
 _refln_F_squared_sigma 
 _refln_observed_status 
   1   0   0      677.03      949.66     19.17 o 
   2   0   0    26686.76    30829.04    112.79 o 
   3   0   0    18942.39    21863.65    118.43 o 
   4   0   0     1088.02      980.11     38.35 o 
   5   0   0     4053.59     4675.00     77.82 o 
   6   0   0      859.53      919.21     43.99 o 
   7   0   0    12397.78    12427.93    150.01 o 
   8   0   0       25.43       15.79     41.73 o 
   9   0   0     4068.62     3862.93    109.40 o 
  10   0   0      159.72      153.39     16.92 o 
  11   0   0      658.88      639.50     24.81 o 
  12   0   0       99.86       67.67     75.57 o 
   1   1   0       98.33       68.80      5.64 o 
   2   1   0     9533.31    11226.76     73.31 o 
   3   1   0     2741.30     3361.03     51.88 o 
   4   1   0       17.99        4.51     25.94 o 
   5   1   0        5.40      -32.71     32.71 o 
   6   1   0      167.21      172.56     11.28 o 
   7   1   0       29.79       18.05     42.86 o 
   8   1   0       11.49      -46.24     46.24 o 
   9   1   0      118.10      139.86     15.79 o 
  10   1   0       40.57       56.39     53.01 o 
  11   1   0        0.43       59.78     58.65 o 
  12   1   0        4.98        9.02     71.06 o 
   0   2   0    92564.85    72747.23    461.30 o 
   1   2   0     1543.81     1365.84     31.58 o 
   2   2   0     9947.83     9842.87     76.69 o 
   3   2   0     3955.18     4597.17     63.16 o 
   4   2   0     5898.95     7015.31     85.72 o 
   5   2   0     5177.85     5787.07     87.97 o 
   6   2   0     4961.74     5188.17     93.61 o 
   7   2   0    10216.45    10687.64    142.11 o 
   8   2   0       64.63       69.93     46.24 o 
   9   2   0     4267.14     3991.51    110.53 o 
  10   2   0      285.85      258.28     18.05 o 
  11   2   0      524.39      470.32     22.56 o 
  12   2   0      283.80      279.71     23.69 o 
   1   3   0     5563.95     4680.64     56.39 o 
   2   3   0      195.94      207.53      7.90 o 
   3   3   0     1910.79     2035.79     50.75 o 
   4   3   0     2362.22     2527.54     59.78 o 
   5   3   0        2.03       21.43     32.71 o 
   6   3   0       20.12      -11.28     40.60 o 
   7   3   0      210.34      228.96     13.53 o 
   8   3   0      426.11      421.82     16.92 o 
   9   3   0       72.11       60.90     55.27 o 
  10   3   0        2.99      -62.03     62.03 o 
  11   3   0        4.34       11.28     67.67 o 
  12   3   0        0.70      -81.21     81.21 o 
   0   4   0    39189.95    29912.08    145.49 o 
   1   4   0      136.84      113.91      7.90 o 
   2   4   0    16355.31    13408.05    108.27 o 
   3   4   0     3400.83     2987.71     60.90 o 
   4   4   0     6802.13     7072.84     97.00 o 
   5   4   0     6956.06     7510.45    108.27 o 
   6   4   0     2550.37     2597.47     74.44 o 
   7   4   0     7151.88     7747.30    131.96 o 
   8   4   0       98.45       94.74     15.79 o 
   9   4   0     2886.75     2851.24    101.51 o 
  10   4   0      473.53      490.62     22.56 o 
  11   4   0      498.14      445.51     23.69 o 
  12   4   0      417.51      382.35     25.94 o 
   1   5   0      117.08      126.32      9.02 o 
   2   5   0      291.78      267.30     11.28 o 
   3   5   0      101.08       73.31     10.15 o 
   4   5   0      133.64      178.20     11.28 o 
   5   5   0      308.82      356.41     16.92 o 
   6   5   0       10.07       28.20     43.99 o 
   7   5   0      125.42      109.40     14.66 o 
   8   5   0      360.53      328.21     16.92 o 
   9   5   0        4.09       38.35     56.39 o 
  10   5   0        0.60       73.31     53.01 o 
  11   5   0        9.44       -6.77     72.18 o 
   0   6   0    14466.46    11166.98    112.79 o 
   1   6   0     2175.10     1635.40     53.01 o 
   2   6   0     6814.16     5577.29     87.97 o 
   3   6   0     3422.60     3125.31     74.44 o 
   4   6   0     2555.87     2361.75     69.93 o 
   5   6   0     3379.35     2805.00     81.21 o 
   6   6   0     1067.00      976.73     38.35 o 
   7   6   0     3516.05     3314.79    103.76 o 
   8   6   0       19.50       31.58     53.01 o 
   9   6   0     1331.73     1188.77     53.01 o 
  10   6   0      229.87      230.08     20.30 o 
  11   6   0      456.64      412.80     24.81 o 
   1   7   0      308.25      315.80     12.41 o 
   2   7   0      288.15      318.06     14.66 o 
   3   7   0      345.13      340.61     13.53 o 
   4   7   0        1.15      -40.60     40.60 o 
   5   7   0      139.42      162.41     13.53 o 
   6   7   0       26.44      -56.39     56.39 o 
   7   7   0      324.19      302.27     16.92 o 
   8   7   0      182.07      186.10     18.05 o 
   9   7   0        5.60      -60.90     60.90 o 
  10   7   0       33.15       34.96     67.67 o 
  11   7   0        8.42       41.73     74.44 o 
   0   8   0    10785.69     8886.44    119.55 o 
   1   8   0     1560.31     1275.61     50.75 o 
   2   8   0     3814.58     3242.61     78.95 o 
   3   8   0     2542.31     2244.45     73.31 o 
   4   8   0     1165.03     1071.47     40.60 o 
   5   8   0     3534.80     3249.38     95.87 o 
   6   8   0      652.92      631.60     22.56 o 
   7   8   0     1622.16     1401.94     60.90 o 
   8   8   0       77.60      -64.29     64.29 o 
   9   8   0      862.12      747.77     28.20 o 
  10   8   0       71.86       76.69     73.31 o 
   1   9   0      566.56      515.43     21.43 o 
   2   9   0      254.34      252.64     13.53 o 
   3   9   0      196.25      192.86     13.53 o 
   4   9   0      165.47      178.20     13.53 o 
   5   9   0      390.24      391.37     18.05 o 
   6   9   0        5.08      -18.05     54.14 o 
   7   9   0      153.91      101.51     66.54 o 
   8   9   0        4.14      -72.18     72.18 o 
   9   9   0       46.96      -77.82     77.82 o 
  10   9   0        4.37      -45.11     73.31 o 
   0  10   0     4185.72     3946.40     98.12 o 
   1  10   0       64.11       69.93     43.99 o 
   2  10   0     1466.08     1400.81     54.14 o 
   3  10   0      280.12      325.95     15.79 o 
   4  10   0     1510.95     1536.15     63.16 o 
   5  10   0     1145.85     1124.48     46.24 o 
   6  10   0       98.37       87.97     16.92 o 
   7  10   0      969.47      887.63     45.11 o 
   8  10   0       90.93       57.52     68.80 o 
   9  10   0      555.79      504.16     24.81 o 
  10  10   0       70.11      109.40     23.69 o 
   1  11   0        0.05      -38.35     49.63 o 
   2  11   0      652.81      701.53     23.69 o 
   3  11   0       46.42       30.45     50.75 o 
   4  11   0       22.03       42.86     55.27 o 
   5  11   0       24.23       68.80     54.14 o 
   6  11   0       13.54      -13.53     60.90 o 
   7  11   0       67.30       99.25     64.29 o 
   8  11   0        0.46       -6.77     69.93 o 
   9  11   0       13.07      -78.95     81.21 o 
   0  12   0      753.85      727.47     31.58 o 
   1  12   0        0.31       83.46     47.37 o 
   2  12   0      981.40     1061.32     41.73 o 
   3  12   0      592.61      632.73     24.81 o 
   4  12   0     1034.49     1039.89     42.86 o 
   5  12   0     1403.97     1547.43     56.39 o 
   6  12   0       55.16       54.14     60.90 o 
   7  12   0      446.10      480.47     23.69 o 
   8  12   0       46.83       49.63     21.43 o 
   1  13   0        1.65       -2.26     55.27 o 
   2  13   0        2.33       43.99     54.14 o 
   3  13   0       11.46       64.29     54.14 o 
   4  13   0       33.72       -5.64     63.16 o 
   5  13   0       21.09      -66.54     66.54 o 
   6  13   0        6.94       50.75     64.29 o 
   7  13   0        1.73       57.52     68.80 o 
   8  13   0       11.27      -87.97     87.97 o 
   0  14   0      645.38      655.29     27.07 o 
   1  14   0        9.13       25.94     56.39 o 
   2  14   0      725.15      759.05     36.09 o 
   3  14   0      176.46      218.81     19.17 o 
   4  14   0      252.54      267.30     21.43 o 
   5  14   0      411.03      471.45     23.69 o 
   6  14   0        0.19       -6.77     67.67 o 
   7  14   0      167.81      174.82     23.69 o 
   1  15   0        0.10       32.71     58.65 o 
   2  15   0        0.17       67.67     59.78 o 
   3  15   0        2.27      -81.21     81.21 o 
   4  15   0        0.24      -20.30     20.30 o 
   5  15   0       10.23      -59.78     75.57 o 
   0  16   0      176.49      204.14     20.30 o 
   1  16   0        0.64      -19.17     57.52 o 
   2  16   0      188.65      165.80     21.43 o 
   3  16   0       56.78      -38.35     75.57 o 
   4  16   0      148.56       91.36     77.82 o 
   1  17   0        5.64       58.65     65.42 o 
 -12   1   1      188.16      189.48     22.56 o 
 -11   1   1      355.75      314.67     20.30 o 
 -10   1   1      156.73        6.77     63.16 o 
  -9   1   1       91.79       89.10     50.75 o 
  -8   1   1     3957.00     4151.67    100.38 o 
  -7   1   1      593.14      544.76     25.94 o 
  -6   1   1    20198.22    21793.72    174.82 o 
  -5   1   1     1977.78     2573.79     60.90 o 
  -4   1   1     4167.89     4482.13     71.06 o 
  -3   1   1     8755.11    10105.66     87.97 o 
  -2   1   1     1561.15     2061.74     38.35 o 
  -1   1   1     3991.93     4853.20     39.48 o 
   0   1   1      343.40      416.62     13.53 o 
   1   1   1    45160.02    53696.48    365.43 o 
   2   1   1      652.21      839.13     29.32 o 
   3   1   1    27802.49    33352.07    152.26 o 
   4   1   1     4958.52     5324.65     74.44 o 
   5   1   1     3818.77     3847.14     74.44 o 
   6   1   1    12474.63    12704.26    138.73 o 
   7   1   1      466.85      477.09     20.30 o 
   8   1   1     2987.85     3026.06     89.10 o 
   9   1   1       41.54       55.27     51.88 o 
  10   1   1     1670.99     1472.99     62.03 o 
  11   1   1      409.82      377.83     21.43 o 
  12   1   1     1263.34     1117.71     48.50 o 
 -12   2   1        4.23       15.79     76.69 o 
 -11   2   1        1.44      -67.67     67.67 o 
 -10   2   1       62.73       45.11     16.92 o 
  -9   2   1       10.92      -14.66     54.14 o 
  -8   2   1      101.14       65.42     50.75 o 
  -7   2   1       71.01       77.82     45.11 o 
  -6   2   1      505.59      569.57     24.81 o 
  -5   2   1       41.76       40.60     38.35 o 
  -4   2   1        0.06      -32.71     32.71 o 
  -3   2   1     1573.91     1742.55     46.24 o 
  -2   2   1     2251.18     2693.34     46.24 o 
  -1   2   1      261.74      288.73     12.41 o 
   0   2   1     1557.24     1489.41     21.12 o 
   1   2   1      255.18      216.55     10.15 o 
   2   2   1     4311.79     4487.77     55.27 o 
   3   2   1      888.88      963.20     34.96 o 
   4   2   1       21.38       29.32     28.20 o 
   5   2   1      624.46      656.42     24.81 o 
   6   2   1        1.14       -7.90     42.86 o 
   7   2   1        6.98       40.60     41.73 o 
   8   2   1        0.01       25.94     43.99 o 
   9   2   1       10.33      -51.88     51.88 o 
  10   2   1       31.46       93.61     57.52 o 
  11   2   1        3.42       29.32     60.90 o 
  12   2   1       14.76      -41.73     76.69 o 
 -12   3   1      385.92      385.73     24.81 o 
 -11   3   1      440.46      426.33     22.56 o 
 -10   3   1      637.56      618.07     23.69 o 
  -9   3   1       46.42        2.26     54.14 o 
  -8   3   1     2346.47     2281.67     86.85 o 
  -7   3   1     1043.32     1027.48     41.73 o 
  -6   3   1    10946.47    10871.48    136.47 o 
  -5   3   1     2664.92     2287.31     66.54 o 
  -4   3   1     3715.49     3959.93     73.31 o 
  -3   3   1    12189.32    12548.62    109.40 o 
  -2   3   1      115.22       97.00      7.90 o 
  -1   3   1     9255.97     8232.28     72.18 o 
   0   3   1    14543.07    12082.59    156.77 o 
   1   3   1    31410.35    28372.55    127.45 o 
   2   3   1      828.03      840.26     33.84 o 
   3   3   1    16203.55    17217.97    122.94 o 
   4   3   1     8803.13    10756.44    110.53 o 
   5   3   1     1644.02     1788.79     57.52 o 
   6   3   1     9031.47    10485.75    130.83 o 
   7   3   1      410.24      416.18     19.17 o 
   8   3   1     3412.00     3582.10    102.64 o 
   9   3   1      128.34       94.74     53.01 o 
  10   3   1     1428.82     1317.35     53.01 o 
  11   3   1      142.03      101.51     67.67 o 
  12   3   1      778.80      659.80     33.84 o 
 -12   4   1        0.05      -63.16     83.46 o 
 -11   4   1        7.70       18.05     66.54 o 
 -10   4   1       35.07      -13.53     59.78 o 
  -9   4   1       51.78       34.96     54.14 o 
  -8   4   1      128.52      138.73     15.79 o 
  -7   4   1       19.09      -30.45     46.24 o 
  -6   4   1       49.30       59.78     12.41 o 
  -5   4   1     2334.18     2218.51     67.67 o 
  -4   4   1     1394.40     1458.33     54.14 o 
  -3   4   1     1674.66     1408.70     48.50 o 
  -2   4   1      816.17      945.15     37.22 o 
  -1   4   1      244.29      232.34      9.02 o 
   0   4   1        4.59        7.42     17.93 o 
   1   4   1       31.72      -10.15     25.94 o 
   2   4   1     5299.16     5002.08     68.80 o 
   3   4   1       11.76       21.43     25.94 o 
   4   4   1        0.21       30.45     34.96 o 
   5   4   1     1498.56     1698.56     62.03 o 
   6   4   1      503.09      514.31     22.56 o 
   7   4   1      189.31      210.91     14.66 o 
   8   4   1       27.37       25.94     51.88 o 
   9   4   1       34.38       15.79     56.39 o 
  10   4   1       19.11        2.26     60.90 o 
  11   4   1       12.34      -60.90     65.42 o 
 -11   5   1      529.56      558.29     24.81 o 
 -10   5   1      703.40      700.40     25.94 o 
  -9   5   1      174.14      174.82     16.92 o 
  -8   5   1     2906.76     2558.00     95.87 o 
  -7   5   1      848.45      806.42     36.09 o 
  -6   5   1    11952.46    10533.12    145.49 o 
  -5   5   1     2026.17     1934.29     68.80 o 
  -4   5   1     8668.08     7844.29    110.53 o 
  -3   5   1    12209.51    11397.07    119.55 o 
  -2   5   1      180.16      134.22      9.02 o 
  -1   5   1    12521.72    10459.81    100.38 o 
   0   5   1      642.40      570.54     17.02 o 
   1   5   1    36999.99    31493.35    170.31 o 
   2   5   1        5.04       -5.64     29.32 o 
   3   5   1     6056.09     5500.59     84.59 o 
   4   5   1     4021.77     4046.78     78.95 o 
   5   5   1     2642.94     2579.43     71.06 o 
   6   5   1     2813.03     3595.63     87.97 o 
   7   5   1       81.89      121.81     14.66 o 
   8   5   1     3388.01     3452.39    106.02 o 
   9   5   1      157.10      143.24     16.92 o 
  10   5   1      817.12      754.54     32.71 o 
  11   5   1       87.17       86.85     20.30 o 
 -11   6   1        3.54      -80.08     80.08 o 
 -10   6   1       60.47       73.31     67.67 o 
  -9   6   1      121.20       81.21     18.05 o 
  -8   6   1       53.18       58.65     55.27 o 
  -7   6   1       97.55       87.97     50.75 o 
  -6   6   1      326.23      367.68     18.05 o 
  -5   6   1      848.80      753.41     31.58 o 
  -4   6   1      732.25      686.87     29.32 o 
  -3   6   1      708.45      585.36     24.81 o 
  -2   6   1       53.99       46.24     10.15 o 
  -1   6   1      378.40      334.98     16.92 o 
   0   6   1      737.85      721.27     20.74 o 
   1   6   1     1016.68      684.61     29.32 o 
   2   6   1      814.06      861.69     36.09 o 
   3   6   1      307.66      228.96     12.41 o 
   4   6   1       52.08       57.52     36.09 o 
   5   6   1      583.77      531.22     21.43 o 
   6   6   1      354.18      398.14     16.92 o 
   7   6   1      130.65      151.13     15.79 o 
   8   6   1       47.64       36.09     55.27 o 
   9   6   1       17.91       10.15     58.65 o 
  10   6   1       26.21       -3.38     65.42 o 
  11   6   1       42.98      101.51     73.31 o 
 -11   7   1      492.31      425.20     25.94 o 
 -10   7   1      470.58      421.82     22.56 o 
  -9   7   1      196.42      181.59     19.17 o 
  -8   7   1     2794.26     2647.10    102.64 o 
  -7   7   1      224.69      254.90     16.92 o 
  -6   7   1     3987.47     3859.55    101.51 o 
  -5   7   1     1074.04     1209.07     42.86 o 
  -4   7   1     4976.13     4918.62     99.25 o 
  -3   7   1     5169.04     4836.28     90.23 o 
  -2   7   1     4494.94     3903.54     81.21 o 
  -1   7   1    12608.63    10475.60    121.81 o 
   0   7   1     1256.68     1118.36     64.85 o 
   1   7   1    13010.49    10428.23    124.07 o 
   2   7   1      379.70      281.97     14.66 o 
   3   7   1     4946.77     4273.48     87.97 o 
   4   7   1     2167.39     1805.71     66.54 o 
   5   7   1     2162.68     2032.41     74.44 o 
   6   7   1     3212.95     3068.92     95.87 o 
   7   7   1       96.77       37.22     54.14 o 
   8   7   1     1985.72     2303.10     89.10 o 
   9   7   1        8.32      -38.35     64.29 o 
  10   7   1      461.07      498.52     23.69 o 
  11   7   1       41.97       64.29     22.56 o 
 -11   8   1        3.78      -23.69     82.33 o 
 -10   8   1       64.87       16.92     74.44 o 
  -9   8   1        0.54      -68.80     68.80 o 
  -8   8   1       10.18      -69.93     69.93 o 
  -7   8   1      139.46      134.22     16.92 o 
  -6   8   1       44.75       30.45     50.75 o 
  -5   8   1      468.53      446.63     21.43 o 
  -4   8   1        6.07      -29.32     42.86 o 
  -3   8   1      126.85       69.93     40.60 o 
  -2   8   1      143.96      122.94     11.28 o 
  -1   8   1      374.95      386.86     15.79 o 
   0   8   1      147.36      169.75      7.98 o 
   1   8   1     1136.77     1017.33     42.86 o 
   2   8   1     1410.80     1327.50     50.75 o 
   3   8   1      366.88      298.88     13.53 o 
   4   8   1      119.70       74.44     42.86 o 
   5   8   1      101.19       84.59     13.53 o 
   6   8   1      141.48      165.80     15.79 o 
   7   8   1       44.86       89.10     53.01 o 
   8   8   1       56.92      -12.41     65.42 o 
   9   8   1        3.04      -21.43     66.54 o 
  10   8   1       22.20      -49.63     73.31 o 
 -10   9   1      387.65      372.20     24.81 o 
  -9   9   1       33.82       58.65     67.67 o 
  -8   9   1     2397.72     2491.45     94.74 o 
  -7   9   1        3.01       14.66     55.27 o 
  -6   9   1     2788.83     2710.26     99.25 o 
  -5   9   1      708.73      730.86     30.45 o 
  -4   9   1     2868.41     2750.86     86.85 o 
  -3   9   1     1725.39     1538.41     67.67 o 
  -2   9   1     2709.19     2414.76     76.69 o 
  -1   9   1     3740.00     3182.83     82.33 o 
   0   9   1        3.54      -27.12     27.12 o 
   1   9   1     6773.63     5714.89    107.15 o 
   2   9   1       57.44       48.50     12.41 o 
   3   9   1     3750.87     3158.02     89.10 o 
   4   9   1       22.67       19.17     45.11 o 
   5   9   1     1746.47     1576.75     66.54 o 
   6   9   1     1169.48     1091.77     41.73 o 
   7   9   1      266.20      286.48     18.05 o 
   8   9   1      992.66     1030.87     45.11 o 
   9   9   1        5.38      -15.79     71.06 o 
  10   9   1      264.40      274.07     22.56 o 
 -10  10   1        1.48      -89.10     89.10 o 
  -9  10   1       14.67        6.77     71.06 o 
  -8  10   1       91.39       65.42     68.80 o 
  -7  10   1       38.46       75.57     55.27 o 
  -6  10   1        0.48       24.81     54.14 o 
  -5  10   1       28.23       39.48     14.66 o 
  -4  10   1       21.95      -16.92     51.88 o 
  -3  10   1      165.93      163.54     14.66 o 
  -2  10   1      144.21      161.28     13.53 o 
  -1  10   1       24.76        0.00     40.60 o 
   0  10   1       32.73       40.47     18.61 o 
   1  10   1      766.74      660.93     25.94 o 
   2  10   1        1.50      -20.30     45.11 o 
   3  10   1      129.68      100.38     14.66 o 
   4  10   1       53.22       45.11     53.01 o 
   5  10   1      141.76      122.94     15.79 o 
   6  10   1       18.80       16.92     56.39 o 
   7  10   1        0.50        5.64     56.39 o 
   8  10   1       28.70      -28.20     71.06 o 
   9  10   1        4.34      -74.44     74.44 o 
  -9  11   1       14.40       66.54     78.95 o 
  -8  11   1      816.43      827.85     36.09 o 
  -7  11   1        0.29      -37.22     65.42 o 
  -6  11   1      823.62      823.34     29.32 o 
  -5  11   1       83.74      111.66     60.90 o 
  -4  11   1     1071.83     1126.74     50.75 o 
  -3  11   1      809.68      719.58     31.58 o 
  -2  11   1     2314.04     2209.49     84.59 o 
  -1  11   1     1798.37     1681.65     60.90 o 
   0  11   1      124.92      107.43     25.38 o 
   1  11   1     3587.78     3089.22     98.12 o 
   2  11   1      234.35      258.28     15.79 o 
   3  11   1     1704.42     1600.63     42.73 o 
   4  11   1      214.10      244.75     16.92 o 
   5  11   1      856.76      853.79     30.45 o 
   6  11   1      741.52      843.64     34.96 o 
   7  11   1      194.78      148.88     20.30 o 
   8  11   1      584.42      697.02     25.94 o 
   9  11   1        3.21      -81.21     81.21 o 
  -8  12   1       11.46       72.18     65.42 o 
  -7  12   1        0.64       12.41     65.42 o 
  -6  12   1        0.82      -65.42     65.42 o 
  -5  12   1       55.51       36.09     59.78 o 
  -4  12   1       10.95       -7.90     56.39 o 
  -3  12   1        8.18       13.53     53.01 o 
  -2  12   1       12.37      -54.14     54.14 o 
  -1  12   1       57.04       50.75     14.66 o 
   0  12   1       93.54       94.42     14.09 o 
   1  12   1      441.32      444.38     19.17 o 
   2  12   1       87.65       57.52     57.52 o 
   3  12   1        9.44       47.37     48.50 o 
   4  12   1       22.43       12.41     58.65 o 
   5  12   1       44.91       55.27     18.05 o 
   6  12   1       21.11        5.64     64.29 o 
   7  12   1        4.28       68.80     66.54 o 
   8  12   1        0.41       21.43     75.57 o 
  -8  13   1      295.27      322.57     25.94 o 
  -7  13   1        1.02       10.15     72.18 o 
  -6  13   1      432.45      484.98     22.56 o 
  -5  13   1       95.62       67.67     63.16 o 
  -4  13   1      847.20      849.28     37.22 o 
  -3  13   1      495.66      455.66     19.17 o 
  -2  13   1      718.66      725.22     30.45 o 
  -1  13   1     1186.58     1165.08     49.63 o 
   0  13   1       48.70       42.47     16.35 o 
   1  13   1      828.67      879.73     40.60 o 
   2  13   1      149.61      169.18     16.92 o 
   3  13   1      522.57      505.28     21.43 o 
   4  13   1       15.57       36.09     62.03 o 
   5  13   1      306.51      321.44     20.30 o 
   6  13   1      254.63      267.30     21.43 o 
   7  13   1      136.22      184.97     22.56 o 
  -7  14   1        2.63      -69.93     71.06 o 
  -6  14   1       11.95      104.89     69.93 o 
  -5  14   1       85.58      -22.56     68.80 o 
  -4  14   1        6.26      -63.16     66.54 o 
  -3  14   1       16.56       83.46     56.39 o 
  -2  14   1       24.84       -5.64     62.03 o 
  -1  14   1        2.30       21.43     51.88 o 
   0  14   1        2.34       -3.85     38.67 o 
   1  14   1        0.01       27.07     51.88 o 
   2  14   1       17.14      -64.29     64.29 o 
   3  14   1        7.51       71.06     59.78 o 
   4  14   1        2.10       80.08     59.78 o 
   5  14   1        0.07      -58.65     72.18 o 
   6  14   1        1.92      -58.65     69.93 o 
  -6  15   1      124.73       77.82     80.08 o 
  -5  15   1        7.94       31.58     67.67 o 
  -4  15   1      217.45      288.73     21.43 o 
  -3  15   1       89.07      110.53     19.17 o 
  -2  15   1      259.13      306.78     20.30 o 
  -1  15   1      376.54      412.80     21.43 o 
   0  15   1        6.86       -0.03     27.07 o 
   1  15   1      378.71      387.99     21.43 o 
   2  15   1       34.58       65.42     63.16 o 
   3  15   1      234.07      257.15     20.30 o 
   4  15   1       34.19       53.01     20.30 o 
   5  15   1      222.62      278.58     22.56 o 
  -4  16   1        0.04      -47.37     73.31 o 
  -3  16   1        8.71       73.31     67.67 o 
  -2  16   1        3.48       82.33     66.54 o 
  -1  16   1        0.12       25.94     64.29 o 
   0  16   1        0.28      -46.53     46.53 o 
   1  16   1        4.35       -6.77     65.42 o 
   2  16   1        8.66       23.69     68.80 o 
   3  16   1        0.51       20.30     66.54 o 
   4  16   1        4.49        3.38     74.44 o 
  -1  17   1      131.62      181.59     22.56 o 
   0  17   1        3.49      -38.00     46.87 o 
   1  17   1      122.55       53.01     74.44 o 
 -12   0   2     1605.46     1506.83     67.67 o 
 -11   0   2     1004.32      794.02     36.09 o 
 -10   0   2     3704.17     3350.88    116.17 o 
  -9   0   2     2939.56     2726.05     98.12 o 
  -8   0   2        3.28        4.51     46.24 o 
  -7   0   2     5973.61     5313.37    108.27 o 
  -6   0   2     1020.17     1260.95     50.75 o 
  -5   0   2    15701.62    18825.18    144.37 o 
  -4   0   2     2538.94     2551.23     51.88 o 
  -3   0   2    43347.39    78389.94    629.35 o 
  -2   0   2     7313.12    12332.07     74.44 o 
  -1   0   2    13679.79    15509.26     66.54 o 
   0   0   2    10545.02     9924.93    301.70 o 
   1   0   2     7271.28     7895.05     55.27 o 
   2   0   2       74.33       40.60     22.56 o 
   3   0   2     1682.27     1884.66     42.86 o 
   4   0   2    14812.48    14798.71    122.94 o 
   5   0   2      600.28      428.59     16.92 o 
   6   0   2     6690.25     6874.33    107.15 o 
   7   0   2     7666.92     8493.94    130.83 o 
   8   0   2       77.94        0.00     47.37 o 
   9   0   2     2057.19     1941.05     77.82 o 
  10   0   2        0.01      -57.52     57.52 o 
  11   0   2       33.28       28.20     19.17 o 
  12   0   2       62.09      125.19     71.06 o 
 -12   1   2        1.76       34.96     71.06 o 
 -11   1   2        3.59      -24.81     63.16 o 
 -10   1   2      105.35       86.85     56.39 o 
  -9   1   2        2.34      -34.96     51.88 o 
  -8   1   2      142.02      178.20     14.66 o 
  -7   1   2        3.99       -9.02     41.73 o 
  -6   1   2      463.32      478.21     23.69 o 
  -5   1   2      420.98      556.04     23.69 o 
  -4   1   2     2360.00     2688.83     54.14 o 
  -3   1   2      124.99      151.13      7.90 o 
  -2   1   2     1164.97     1496.68     33.84 o 
  -1   1   2       15.54       23.69     18.05 o 
   0   1   2        1.43       -5.64     11.96 o 
   1   1   2     1880.43     1897.07     32.71 o 
   2   1   2    14351.42    15766.41     94.74 o 
   3   1   2       20.42       34.96     23.69 o 
   4   1   2        8.67      -15.79     28.20 o 
   5   1   2      618.67      580.85     27.07 o 
   6   1   2       64.00       72.18     39.48 o 
   7   1   2        0.38       46.24     40.60 o 
   8   1   2      128.80      131.96     14.66 o 
   9   1   2       40.64       11.28     55.27 o 
  10   1   2        0.13      -27.07     58.65 o 
  11   1   2        2.20      -68.80     68.80 o 
  12   1   2        0.26      -25.94     75.57 o 
 -12   2   2     1365.97     1218.09     62.03 o 
 -11   2   2      855.63      772.59     29.32 o 
 -10   2   2     2272.60     2172.27     91.36 o 
  -9   2   2     3218.96     3149.00    102.64 o 
  -8   2   2      293.72      262.79     15.79 o 
  -7   2   2     6492.55     6370.18    118.43 o 
  -6   2   2     2041.64     2295.20     69.93 o 
  -5   2   2    16375.71    21472.28    164.67 o 
  -4   2   2      867.40     1036.51     41.73 o 
  -3   2   2    15377.21    17919.51    116.17 o 
  -2   2   2    29945.91    34766.41    138.73 o 
  -1   2   2     2197.53     2162.12     36.09 o 
   0   2   2    64596.89    64871.74    444.94 o 
   1   2   2     5588.83     5796.09     55.27 o 
   2   2   2     1865.79     1924.14     39.48 o 
   3   2   2      980.20     1071.47     37.22 o 
   4   2   2     7561.71     8584.17     98.12 o 
   5   2   2       87.16       62.03     36.09 o 
   6   2   2     4953.40     5021.25     94.74 o 
   7   2   2     5355.77     5740.83    111.66 o 
   8   2   2       88.17      113.91     14.66 o 
   9   2   2     2114.44     1994.06     81.21 o 
  10   2   2        0.09       48.50     57.52 o 
  11   2   2      261.18      261.66     20.30 o 
 -12   3   2        9.58      -47.37     76.69 o 
 -11   3   2       21.89      -75.57     75.57 o 
 -10   3   2       25.55       41.73     62.03 o 
  -9   3   2       22.82       12.41     55.27 o 
  -8   3   2      253.67      245.87     15.79 o 
  -7   3   2      103.47       95.87     13.53 o 
  -6   3   2      808.37      944.02     39.48 o 
  -5   3   2       16.88       43.99     38.35 o 
  -4   3   2     2024.91     2202.72     58.65 o 
  -3   3   2       43.37       32.71     30.45 o 
  -2   3   2     1293.00     1412.09     38.35 o 
  -1   3   2      278.11      254.90     10.15 o 
   0   3   2      574.27      615.87     32.71 o 
   1   3   2     1482.11     1343.29     36.09 o 
   2   3   2     1198.58     1424.49     39.48 o 
   3   3   2      520.15      644.01     28.20 o 
   4   3   2      822.50      928.23     36.09 o 
   5   3   2      154.13      162.41     10.15 o 
   6   3   2      127.05      137.60     12.41 o 
   7   3   2       87.96      102.64     13.53 o 
   8   3   2       52.83       37.22     50.75 o 
   9   3   2       29.34       11.28     54.14 o 
  10   3   2       23.61       23.69     58.65 o 
  11   3   2        0.10      108.27     60.90 o 
 -12   4   2      942.98     1004.93     39.48 o 
 -11   4   2      543.79      508.67     24.81 o 
 -10   4   2      750.18      624.84     24.81 o 
  -9   4   2     2012.52     1703.07     64.29 o 
  -8   4   2       65.19       63.16     54.14 o 
  -7   4   2     3963.33     3638.49     97.00 o 
  -6   4   2      574.42      533.48     21.43 o 
  -5   4   2    10412.87    10816.22    131.96 o 
  -4   4   2       22.19       80.08     10.15 o 
  -3   4   2    14622.28    14868.63    126.32 o 
  -2   4   2     1032.88      962.07     37.22 o 
  -1   4   2     9275.96     8959.75     83.46 o 
   0   4   2    18438.93    16014.57    243.62 o 
   1   4   2     1026.24      982.37     36.09 o 
   2   4   2    17773.07    17662.35    124.07 o 
   3   4   2       16.79      -29.32     29.32 o 
   4   4   2     8509.53     8464.62    107.15 o 
   5   4   2      399.31      363.17     21.43 o 
   6   4   2     4413.62     4228.36     94.74 o 
   7   4   2     3828.96     4086.25    102.64 o 
   8   4   2       78.18       73.31     48.50 o 
   9   4   2     1942.98     1946.69     81.21 o 
  10   4   2        4.23       10.15     60.90 o 
  11   4   2      533.73      510.92     23.69 o 
 -12   5   2        0.37      -22.56     82.33 o 
 -11   5   2       12.27       84.59     71.06 o 
 -10   5   2       43.25      -67.67     67.67 o 
  -9   5   2       23.91       10.15     57.52 o 
  -8   5   2        7.56        0.00     54.14 o 
  -7   5   2        0.77      -18.05     51.88 o 
  -6   5   2      395.78      367.68     14.66 o 
  -5   5   2      703.36      656.42     33.84 o 
  -4   5   2      526.10      550.40     18.05 o 
  -3   5   2      197.44      169.18     11.28 o 
  -2   5   2     2836.38     3000.12     63.16 o 
  -1   5   2     7893.25     7517.21     85.72 o 
   0   5   2       16.79       17.48     18.34 o 
   1   5   2      345.73      323.70     14.66 o 
   2   5   2       14.44       29.32      9.02 o 
   3   5   2      252.01      330.46     11.28 o 
   4   5   2       12.42       23.69     32.71 o 
   5   5   2      339.85      321.44     12.41 o 
   6   5   2      305.55      348.51     13.53 o 
   7   5   2        2.22        0.00     50.75 o 
   8   5   2       14.64      -53.01     53.01 o 
   9   5   2       23.43       77.82     56.39 o 
  10   5   2       41.98       72.18     62.03 o 
  11   5   2        4.79       34.96     65.42 o 
 -11   6   2      218.81      240.24     23.69 o 
 -10   6   2      641.65      591.00     24.81 o 
  -9   6   2     1086.17      948.53     39.48 o 
  -8   6   2      163.84      203.02     16.92 o 
  -7   6   2     3393.53     3768.19    104.89 o 
  -6   6   2      217.61      230.08     14.66 o 
  -5   6   2    11764.78    10297.40    142.11 o 
  -4   6   2      288.45      237.98     12.41 o 
  -3   6   2     7033.55     6384.84     99.25 o 
  -2   6   2     6036.24     5628.04     89.10 o 
  -1   6   2     2576.03     1966.99     57.52 o 
   0   6   2    18591.85    15505.34     93.31 o 
   1   6   2       48.28      -10.15     36.09 o 
   2   6   2    17897.97    16463.43    142.11 o 
   3   6   2      445.06      420.69     16.92 o 
   4   6   2     6327.37     5884.07     99.25 o 
   5   6   2     1302.51     1292.53     49.63 o 
   6   6   2     2791.52     3183.96     91.36 o 
   7   6   2     2456.58     2470.02     92.48 o 
   8   6   2       37.19       75.57     55.27 o 
   9   6   2     1708.81     1670.37     71.06 o 
  10   6   2       11.01       42.86     63.16 o 
  11   6   2      472.80      444.38     24.81 o 
 -11   7   2       35.52       33.84     82.33 o 
 -10   7   2       71.48      -68.80     74.44 o 
  -9   7   2       20.32      -33.84     59.78 o 
  -8   7   2        3.03      -55.27     60.90 o 
  -7   7   2      232.27      204.14     16.92 o 
  -6   7   2       39.66      -54.14     54.14 o 
  -5   7   2      521.72      454.53     18.05 o 
  -4   7   2        5.55        7.90     41.73 o 
  -3   7   2       36.90       43.99     11.28 o 
  -2   7   2      730.80      710.55     32.71 o 
  -1   7   2     1082.21      878.61     42.86 o 
   0   7   2      448.04      303.90     12.41 o 
   1   7   2      211.63      214.29     12.41 o 
   2   7   2        2.13      -13.53     34.96 o 
   3   7   2       58.69       63.16     37.22 o 
   4   7   2      509.35      422.95     16.92 o 
   5   7   2      185.51      196.25     13.53 o 
   6   7   2       99.05       71.06     49.63 o 
   7   7   2       12.38       -4.51     51.88 o 
   8   7   2       17.09        4.51     54.14 o 
   9   7   2        7.39      -27.07     63.16 o 
  10   7   2       16.59       68.80     66.54 o 
 -11   8   2      101.97      101.51     87.97 o 
 -10   8   2      534.55      556.04     25.94 o 
  -9   8   2      413.79      403.78     21.43 o 
  -8   8   2      139.57      164.67     18.05 o 
  -7   8   2     1641.91     1498.93     67.67 o 
  -6   8   2       11.23       76.69     46.24 o 
  -5   8   2     4934.78     4809.21    109.40 o 
  -4   8   2      373.93      320.31     13.53 o 
  -3   8   2     1994.19     1668.11     65.42 o 
  -2   8   2     3263.67     3001.25     76.69 o 
  -1   8   2     2233.91     1830.52     63.16 o 
   0   8   2     4974.10     4140.85     61.01 o 
   1   8   2      788.79      664.31     23.69 o 
   2   8   2     8267.13     6683.72    108.27 o 
   3   8   2      219.65      223.32     12.41 o 
   4   8   2     5047.20     4991.93    106.02 o 
   5   8   2      333.30      315.80     14.66 o 
   6   8   2     1537.74     1544.05     62.03 o 
   7   8   2     1637.56     1674.88     68.80 o 
   8   8   2      211.74      213.17     19.17 o 
   9   8   2     1147.65     1116.59     45.11 o 
  10   8   2        0.03       66.54     68.80 o 
 -10   9   2       21.48       24.81     74.44 o 
  -9   9   2       59.86       38.35     65.42 o 
  -8   9   2       37.14       19.17     60.90 o 
  -7   9   2      341.03      312.42     19.17 o 
  -6   9   2        2.33      -53.01     53.01 o 
  -5   9   2       38.03      -54.14     54.14 o 
  -4   9   2      340.35      290.99     15.79 o 
  -3   9   2        9.96       10.15     40.60 o 
  -2   9   2        6.34       53.01     37.22 o 
  -1   9   2      470.30      445.51     19.17 o 
   0   9   2      405.63      350.81     11.08 o 
   1   9   2      321.96      312.42     13.53 o 
   2   9   2       62.85       34.96     41.73 o 
   3   9   2       90.82       81.21     13.53 o 
   4   9   2      348.99      277.45     16.92 o 
   5   9   2      159.03       89.10     53.01 o 
   6   9   2      177.68      168.05     16.92 o 
   7   9   2       61.03        0.00     59.78 o 
   8   9   2       34.57      -62.03     63.16 o 
   9   9   2       51.07       72.18     20.30 o 
  10   9   2        5.29      -74.44     74.44 o 
 -10  10   2      358.53      373.32     27.07 o 
  -9  10   2      108.87       98.12     21.43 o 
  -8  10   2       47.39       57.52     19.17 o 
  -7  10   2     1468.01     1562.09     62.03 o 
  -6  10   2       64.92       19.17     55.27 o 
  -5  10   2     3145.83     2985.46    101.51 o 
  -4  10   2      654.72      644.01     32.71 o 
  -3  10   2     1844.25     1597.06     68.80 o 
  -2  10   2     1200.76     1106.43     41.73 o 
  -1  10   2     1367.93     1410.96     53.01 o 
   0  10   2     2774.91     2469.01     75.57 o 
   1  10   2      193.48      160.16     13.53 o 
   2  10   2     3223.71     2767.78     87.97 o 
   3  10   2      940.86      919.21     36.09 o 
   4  10   2     2440.24     2195.95     86.85 o 
   5  10   2      455.42      434.23     22.56 o 
   6  10   2      745.37      645.14     27.07 o 
   7  10   2      606.29      648.52     25.94 o 
   8  10   2      171.13      152.26     21.43 o 
   9  10   2      701.42      720.71     31.58 o 
  -9  11   2        8.75       56.39     75.57 o 
  -8  11   2       44.11       93.61     69.93 o 
  -7  11   2       22.89        5.64     64.29 o 
  -6  11   2        0.04        7.90     56.39 o 
  -5  11   2      132.42      106.02     16.92 o 
  -4  11   2        0.16      -24.81     54.14 o 
  -3  11   2       18.21       40.60     43.99 o 
  -2  11   2        2.15      -37.22     48.50 o 
  -1  11   2      459.16      482.73     16.92 o 
   0  11   2      645.33      589.77     17.49 o 
   1  11   2      179.78      148.88     14.66 o 
   2  11   2        0.57      -50.75     50.75 o 
   3  11   2       13.29       22.56     49.63 o 
   4  11   2      201.19      213.17     16.92 o 
   5  11   2        0.08      -22.56     57.52 o 
   6  11   2       29.58       76.69     58.65 o 
   7  11   2        0.95      -67.67     67.67 o 
   8  11   2        2.20       23.69     69.93 o 
   9  11   2       31.01      -80.08     80.08 o 
  -8  12   2      144.75       78.95     83.46 o 
  -7  12   2      708.89      911.31     36.09 o 
  -6  12   2       11.65       11.28     54.14 o 
  -5  12   2      906.60      921.46     32.71 o 
  -4  12   2      314.64      294.37     19.17 o 
  -3  12   2      358.14      367.68     16.92 o 
  -2  12   2      748.67      716.19     29.32 o 
  -1  12   2      555.31      551.53     27.07 o 
   0  12   2     2170.19     2058.27     61.01 o 
   1  12   2      324.48      339.49     18.05 o 
   2  12   2     1994.24     1859.85     77.82 o 
   3  12   2      177.07      197.38     18.05 o 
   4  12   2      872.50      885.37     41.73 o 
   5  12   2      203.17      199.63     19.17 o 
   6  12   2      153.91      163.54     19.17 o 
   7  12   2      227.44      245.87     21.43 o 
   8  12   2       74.67       46.24     74.44 o 
  -8  13   2        1.69      111.66     69.93 o 
  -7  13   2        9.08      -75.57     75.57 o 
  -6  13   2        0.73       53.01     63.16 o 
  -5  13   2        0.12       24.81     63.16 o 
  -4  13   2       66.45       23.69     60.90 o 
  -3  13   2        3.94       66.54     53.01 o 
  -2  13   2       35.77       68.80     55.27 o 
  -1  13   2       41.36       27.07     54.14 o 
   0  13   2      154.29      127.88     16.35 o 
   1  13   2       25.70      -54.14     54.14 o 
   2  13   2       26.00       83.46     53.01 o 
   3  13   2        3.81        5.64     58.65 o 
   4  13   2        4.92      -45.11     59.78 o 
   5  13   2        0.87       53.01     60.90 o 
   6  13   2       23.55       32.71     20.30 o 
   7  13   2        9.00      -56.39     72.18 o 
  -7  14   2      327.57      368.81     24.81 o 
  -6  14   2        3.20      -66.54     69.93 o 
  -5  14   2      512.56      685.74     30.45 o 
  -4  14   2      229.97      252.64     21.43 o 
  -3  14   2      257.60      277.45     19.17 o 
  -2  14   2      152.70      168.05     18.05 o 
  -1  14   2      245.13      242.49     18.05 o 
   0  14   2      510.60      471.70     23.12 o 
   1  14   2      162.04      116.17     64.29 o 
   2  14   2      838.92      916.95     39.48 o 
   3  14   2       90.87      131.96     18.05 o 
   4  14   2      353.69      341.74     21.43 o 
   5  14   2      192.67      212.04     21.43 o 
   6  14   2       94.39      125.19     69.93 o 
  -6  15   2        6.08       43.99     75.57 o 
  -5  15   2        2.93      -82.33     82.33 o 
  -4  15   2        3.92       19.17     67.67 o 
  -3  15   2        1.14       86.85     60.90 o 
  -2  15   2        0.16      -14.66     59.78 o 
  -1  15   2        2.10       41.73     57.52 o 
   0  15   2        6.41       11.78     39.47 o 
   1  15   2        1.30      -37.22     62.03 o 
   2  15   2        3.45      -40.60     64.29 o 
   3  15   2       25.32       48.50     63.16 o 
   4  15   2        0.43        0.00     65.42 o 
   5  15   2        0.43      -31.58     68.80 o 
  -4  16   2       77.39      121.81     74.44 o 
  -3  16   2       82.96       62.03     73.31 o 
  -2  16   2      117.38      138.73     20.30 o 
  -1  16   2       85.27      115.04     66.54 o 
   0  16   2      158.05      197.90     63.16 o 
   1  16   2       31.64       74.44     19.17 o 
   2  16   2      260.11      297.76     22.56 o 
   3  16   2        8.34       30.45     68.80 o 
   0  17   2        2.08       24.97     46.17 o 
 -12   1   3        1.25      -18.05     80.08 o 
 -11   1   3      623.99      534.61     23.69 o 
 -10   1   3      531.44      547.01     20.30 o 
  -9   1   3     3080.39     3218.92    101.51 o 
  -8   1   3     3653.40     4012.94     97.00 o 
  -7   1   3     1959.71     2044.82     68.80 o 
  -6   1   3    14891.87    18074.02    157.90 o 
  -5   1   3       63.05      106.02      9.02 o 
  -4   1   3    23766.56    35122.82    172.56 o 
  -3   1   3     1249.33     2012.11     42.86 o 
  -2   1   3    40687.04    50449.36    461.30 o 
  -1   1   3    10824.99    11373.38     69.93 o 
   0   1   3    26889.96    24086.63     70.49 o 
   1   1   3   117859.05   126978.31    711.68 o 
   2   1   3      193.81      237.98     11.28 o 
   3   1   3    26186.46    26874.74    150.01 o 
   4   1   3     1472.74     1513.59     49.63 o 
   5   1   3     3141.62     3495.25     74.44 o 
   6   1   3      247.82      245.87     12.41 o 
   7   1   3     3983.81     4080.61     99.25 o 
   8   1   3     1804.03     1706.46     71.06 o 
   9   1   3      438.09      420.69     18.05 o 
  10   1   3     2239.21     2107.98     89.10 o 
  11   1   3       10.50        5.64     66.54 o 
 -12   2   3        4.08      -38.35     77.82 o 
 -11   2   3        0.11      -10.15     21.43 o 
 -10   2   3       77.92       66.54     65.42 o 
  -9   2   3       14.99      -40.60     56.39 o 
  -8   2   3       92.05      128.58     14.66 o 
  -7   2   3       88.66      104.89     12.41 o 
  -6   2   3      375.42      406.03     20.30 o 
  -5   2   3      218.36      256.03     11.28 o 
  -4   2   3     1573.51     1787.66     48.50 o 
  -3   2   3     2642.59     3709.54     56.39 o 
  -2   2   3      257.88      330.46     15.79 o 
  -1   2   3     5055.10     4932.15     53.01 o 
   0   2   3       20.67       13.33     15.54 o 
   1   2   3     9346.66     9538.35     75.57 o 
   2   2   3     3663.98     3783.98     55.27 o 
   3   2   3      258.55      241.36     11.28 o 
   4   2   3      194.70      208.65     10.15 o 
   5   2   3      526.08      659.80     23.69 o 
   6   2   3        0.29       19.17     36.09 o 
   7   2   3      150.79      165.80     14.66 o 
   8   2   3       32.92       41.73     47.37 o 
   9   2   3        0.05        2.26     51.88 o 
  10   2   3        6.31       40.60     18.05 o 
  11   2   3       16.40       16.92     19.17 o 
 -12   3   3        0.45       56.39     76.69 o 
 -11   3   3     1381.86     1282.38     53.01 o 
 -10   3   3      235.54      191.74     20.30 o 
  -9   3   3     2192.37     2195.95     81.21 o 
  -8   3   3     6474.67     6626.20    133.09 o 
  -7   3   3      743.01      894.40     33.84 o 
  -6   3   3    13043.87    15853.26    160.16 o 
  -5   3   3      901.04     1282.38     54.14 o 
  -4   3   3    16261.11    20602.69    147.75 o 
  -3   3   3     1751.44     2438.44     51.88 o 
  -2   3   3     2642.60     2680.93     48.50 o 
  -1   3   3      281.60      223.32     10.15 o 
   0   3   3    11720.46    10328.68    189.48 o 
   1   3   3    27358.46    25859.67    130.83 o 
   2   3   3     7772.59     7941.29     82.33 o 
   3   3   3    28110.82    28280.06    164.67 o 
   4   3   3      184.56      144.37     11.28 o 
   5   3   3     6565.05     6847.26    102.64 o 
   6   3   3      226.65      260.54     12.41 o 
   7   3   3     3898.55     3779.47    100.38 o 
   8   3   3     2075.78     2077.53     85.72 o 
   9   3   3      537.11      494.00     22.56 o 
  10   3   3     1690.76     1476.37     66.54 o 
  11   3   3       33.11      108.27     64.29 o 
 -12   4   3       26.26      134.22     81.21 o 
 -11   4   3       54.94       30.45     78.95 o 
 -10   4   3        1.68      -14.66     63.16 o 
  -9   4   3        3.73       20.30     63.16 o 
  -8   4   3       50.70      -33.84     55.27 o 
  -7   4   3      397.30      391.37     15.79 o 
  -6   4   3     1346.80     1429.00     50.75 o 
  -5   4   3        1.50       -7.90     46.24 o 
  -4   4   3      130.91      180.46     11.28 o 
  -3   4   3     2179.21     2852.37     60.90 o 
  -2   4   3      126.48      139.86      7.90 o 
  -1   4   3      627.36      587.62     25.94 o 
   0   4   3     1236.09     1057.62     64.29 o 
   1   4   3      881.66      985.75     37.22 o 
   2   4   3      402.26      365.43     19.17 o 
   3   4   3      262.68      284.22     11.28 o 
   4   4   3       55.88       62.03     34.96 o 
   5   4   3      145.45      153.39     11.28 o 
   6   4   3       72.52       30.45     43.99 o 
   7   4   3        7.36       33.84     48.50 o 
   8   4   3       97.57       56.39     54.14 o 
   9   4   3       24.87      -21.43     59.78 o 
  10   4   3        1.72      -14.66     65.42 o 
  11   4   3       34.24       21.43     71.06 o 
 -12   5   3        2.24      -24.81     91.36 o 
 -11   5   3     1393.78     1257.57     49.63 o 
 -10   5   3      132.50      118.43     19.17 o 
  -9   5   3     1663.09     1515.85     67.67 o 
  -8   5   3     2648.23     2477.92     97.00 o 
  -7   5   3      783.49      815.45     34.96 o 
  -6   5   3     6999.99     8668.76    133.09 o 
  -5   5   3       42.70       49.63     12.41 o 
  -4   5   3    13004.29    15010.74    163.54 o 
  -3   5   3     4328.80     4888.16     91.36 o 
  -2   5   3    15803.61    15507.00    142.11 o 
  -1   5   3      186.59       49.63     33.84 o 
   0   5   3     4727.42     3678.32    579.72 o 
   1   5   3    15006.51    13440.75    116.17 o 
   2   5   3      850.63      677.85     27.07 o 
   3   5   3    11058.71    11032.77    118.43 o 
   4   5   3     1537.38     1555.32     58.65 o 
   5   5   3     3983.83     3997.15     89.10 o 
   6   5   3      251.56      284.22     13.53 o 
   7   5   3     1986.83     2223.02     84.59 o 
   8   5   3     1604.79     1663.60     74.44 o 
   9   5   3      524.57      519.95     20.30 o 
  10   5   3      855.57      854.92     34.96 o 
  11   5   3       20.36      -58.65     72.18 o 
 -11   6   3       67.79       60.90     73.31 o 
 -10   6   3        1.64      -28.20     68.80 o 
  -9   6   3        0.27      -48.50     64.29 o 
  -8   6   3      296.17      281.97     18.05 o 
  -7   6   3      361.46      364.30     16.92 o 
  -6   6   3      536.62      486.11     24.81 o 
  -5   6   3       84.62       87.97     13.53 o 
  -4   6   3       70.44       41.73     13.53 o 
  -3   6   3     1378.20     1424.49     53.01 o 
  -2   6   3       11.89       84.59     12.41 o 
  -1   6   3       93.58      119.55     11.28 o 
   0   6   3      263.90      229.69     43.42 o 
   1   6   3        3.45       66.54      9.02 o 
   2   6   3     1246.49     1297.04     45.11 o 
   3   6   3        7.87       13.53     34.96 o 
   4   6   3       82.57       64.29     37.22 o 
   5   6   3        0.88      -25.94     39.48 o 
   6   6   3       65.07       48.50     13.53 o 
   7   6   3      138.83      186.10     15.79 o 
   8   6   3       51.02       56.39     16.92 o 
   9   6   3       89.50       97.00     19.17 o 
  10   6   3        3.60      -21.43     66.54 o 
  11   6   3       27.07       22.56     21.43 o 
 -11   7   3      925.82      791.76     42.86 o 
 -10   7   3      223.05      242.49     21.43 o 
  -9   7   3      564.93      594.38     27.07 o 
  -8   7   3     1857.84     1935.41     84.59 o 
  -7   7   3     1012.88      959.81     47.37 o 
  -6   7   3     3219.73     2993.35     92.48 o 
  -5   7   3       16.02       21.43     45.11 o 
  -4   7   3     8130.50     7721.36    121.81 o 
  -3   7   3      188.63      150.01     12.41 o 
  -2   7   3     4671.35     4073.84     92.48 o 
  -1   7   3     2345.49     1621.87     64.29 o 
   0   7   3     3380.78     2423.01    302.27 o 
   1   7   3    14062.91    12556.51    133.09 o 
   2   7   3      667.83      734.24     28.20 o 
   3   7   3     4382.76     3886.62     83.46 o 
   4   7   3      480.99      503.03     23.69 o 
   5   7   3     2310.79     2264.75     80.08 o 
   6   7   3      296.12      368.81     18.05 o 
   7   7   3      988.60     1121.10     43.99 o 
   8   7   3      920.15     1025.23     38.35 o 
   9   7   3      212.40      196.25     21.43 o 
  10   7   3      416.91      367.68     23.69 o 
 -11   8   3        9.01      -19.17     83.46 o 
 -10   8   3       10.90      -43.99     78.95 o 
  -9   8   3        9.49      -47.37     67.67 o 
  -8   8   3      168.19      188.35     18.05 o 
  -7   8   3        7.34       58.65     55.27 o 
  -6   8   3      398.91      369.94     16.92 o 
  -5   8   3      229.44      182.71     14.66 o 
  -4   8   3       53.00       37.22     43.99 o 
  -3   8   3      273.01      263.92     13.53 o 
  -2   8   3     1077.03     1143.65     46.24 o 
  -1   8   3      276.86      249.26     12.41 o 
   0   8   3        3.95      -23.12     25.52 o 
   1   8   3      222.56      206.40     13.53 o 
   2   8   3       98.91       39.48     12.41 o 
   3   8   3      277.62      206.40     12.41 o 
   4   8   3       50.75       14.66     47.37 o 
   5   8   3        4.85       10.15     46.24 o 
   6   8   3       39.23      -49.63     55.27 o 
   7   8   3       14.08      -59.78     59.78 o 
   8   8   3       54.40        7.90     64.29 o 
   9   8   3       61.09       24.81     71.06 o 
  10   8   3        1.31      -74.44     74.44 o 
 -10   9   3      275.82      234.60     24.81 o 
  -9   9   3      577.77      587.62     24.81 o 
  -8   9   3      673.99      695.89     24.81 o 
  -7   9   3      876.18      906.80     33.84 o 
  -6   9   3      934.62      891.01     38.35 o 
  -5   9   3       64.00       75.57     14.66 o 
  -4   9   3     4351.18     3988.13    102.64 o 
  -3   9   3      447.00      444.38     21.43 o 
  -2   9   3     3332.51     2962.90     83.46 o 
  -1   9   3     1672.19     1476.37     59.78 o 
   0   9   3     1101.37      979.26     29.90 o 
   1   9   3     3870.01     3276.45     84.59 o 
   2   9   3      433.25      437.61     18.05 o 
   3   9   3     1240.92     1285.77     51.88 o 
   4   9   3      186.74      174.82     14.66 o 
   5   9   3     1483.96     1429.00     60.90 o 
   6   9   3      634.65      656.42     25.94 o 
   7   9   3      577.26      552.65     27.07 o 
   8   9   3      620.65      660.93     25.94 o 
   9   9   3       51.39       74.44     65.42 o 
 -10  10   3        7.86       56.39     75.57 o 
  -9  10   3       72.56       27.07     74.44 o 
  -8  10   3       47.71       87.97     63.16 o 
  -7  10   3       22.65      -13.53     62.03 o 
  -6  10   3       39.55       85.72     55.27 o 
  -5  10   3       28.94       51.88     53.01 o 
  -4  10   3       47.70      -54.14     54.14 o 
  -3  10   3       22.29       77.82     47.37 o 
  -2  10   3      284.59      285.35     14.66 o 
  -1  10   3      292.09      266.18     14.66 o 
   0  10   3      479.97      428.32     19.17 o 
   1  10   3       19.28       53.01     40.60 o 
   2  10   3      201.77      193.99     14.66 o 
   3  10   3      362.90      363.17     20.30 o 
   4  10   3       22.80        9.02     49.63 o 
   5  10   3        2.57      -41.73     56.39 o 
   6  10   3       54.08       73.31     55.27 o 
   7  10   3        9.79       24.81     63.16 o 
   8  10   3        4.37       -6.77     71.06 o 
   9  10   3        0.82      -75.57     75.57 o 
  -9  11   3      333.35      346.25     24.81 o 
  -8  11   3      399.57      412.80     22.56 o 
  -7  11   3      156.99      196.25     19.17 o 
  -6  11   3      938.09     1028.61     38.35 o 
  -5  11   3       26.15       55.27     50.75 o 
  -4  11   3     2230.93     2360.62     87.97 o 
  -3  11   3      299.21      294.37     15.79 o 
  -2  11   3      862.91      921.46     39.48 o 
  -1  11   3      680.17      699.28     27.07 o 
   0  11   3      179.22      154.26     41.73 o 
   1  11   3     1242.58     1101.92     46.24 o 
   2  11   3      778.09      750.03     34.96 o 
   3  11   3     1423.61     1330.88     53.01 o 
   4  11   3        0.25       -4.51     53.01 o 
   5  11   3     1282.46     1285.77     51.88 o 
   6  11   3      488.33      526.71     21.43 o 
   7  11   3      299.50      254.90     21.43 o 
   8  11   3      307.86      363.17     22.56 o 
  -9  12   3       11.01      -64.29     82.33 o 
  -8  12   3       24.26       16.92     74.44 o 
  -7  12   3       40.96        9.02     20.30 o 
  -6  12   3       13.60       47.37     59.78 o 
  -5  12   3        3.08       57.52     58.65 o 
  -4  12   3       29.10       19.17     55.27 o 
  -3  12   3       74.64       40.60     56.39 o 
  -2  12   3       22.97        0.00     51.88 o 
  -1  12   3       86.24      112.79     15.79 o 
   0  12   3       84.77      112.96     29.32 o 
   1  12   3       37.81        4.51     55.27 o 
   2  12   3       11.19       -2.26     50.75 o 
   3  12   3        1.26      -53.01     53.01 o 
   4  12   3        0.47       45.11     55.27 o 
   5  12   3        1.57      -62.03     62.03 o 
   6  12   3        3.89       -3.38     66.54 o 
   7  12   3        3.01       53.01     66.54 o 
   8  12   3        0.85       39.48     68.80 o 
  -8  13   3      147.13      110.53     78.95 o 
  -7  13   3      170.58      254.90     22.56 o 
  -6  13   3      373.58      380.09     21.43 o 
  -5  13   3      142.78      208.65     19.17 o 
  -4  13   3     1341.29     1425.62     60.90 o 
  -3  13   3       87.63      118.43     16.92 o 
  -2  13   3      644.37      676.72     25.94 o 
  -1  13   3      663.95      667.70     27.07 o 
   0  13   3       97.10       54.06     41.07 o 
   1  13   3      661.47      618.07     20.30 o 
   2  13   3       16.45      -10.15     56.39 o 
   4  13   3       12.59       48.50     58.65 o 
   5  13   3      398.06      429.72     21.43 o 
   6  13   3      246.87      287.61     22.56 o 
   7  13   3      105.58       72.18     73.31 o 
  -7  14   3       11.09       68.80     73.31 o 
  -6  14   3        2.85      107.15     66.54 o 
  -5  14   3        9.70      -12.41     71.06 o 
  -4  14   3        6.63       30.45     60.90 o 
  -3  14   3        3.15       53.01     56.39 o 
  -2  14   3        0.26      -57.52     57.52 o 
  -1  14   3        6.92      -59.78     59.78 o 
   0  14   3        2.41        2.06     18.61 o 
   1  14   3        1.27      -16.92     62.03 o 
   2  14   3        0.29      -39.48     62.03 o 
   3  14   3        1.57      -64.29     64.29 o 
   4  14   3        5.59      -62.03     62.03 o 
   5  14   3        0.79      -69.93     69.93 o 
   6  14   3        9.44      -46.24     74.44 o 
  -6  15   3      154.05      175.95     22.56 o 
  -5  15   3       31.56       59.78     69.93 o 
  -4  15   3      409.15      526.71     23.69 o 
  -3  15   3       68.73       90.23     19.17 o 
  -2  15   3      358.00      417.31     21.43 o 
  -1  15   3      209.38      244.75     19.17 o 
   0  15   3       61.51       64.94     17.19 o 
   1  15   3      232.86      219.93     20.30 o 
   2  15   3       11.56       38.35     65.42 o 
   3  15   3      326.61      340.61     21.43 o 
   4  15   3        0.06       50.75     60.90 o 
   5  15   3      221.59      258.28     23.69 o 
  -4  16   3       23.39       14.66     77.82 o 
  -3  16   3        8.42       63.16     66.54 o 
  -2  16   3        1.05      -23.69     67.67 o 
  -1  16   3        0.01       39.48     68.80 o 
   0  16   3        1.91       -4.94     43.42 o 
   1  16   3        0.09      116.17     64.29 o 
   2  16   3        4.32       50.75     68.80 o 
   3  16   3       12.39       91.36     62.03 o 
 -12   0   4     1496.05     1299.30     55.27 o 
 -11   0   4       28.32      -16.92     60.90 o 
 -10   0   4     2530.19     2392.20    100.38 o 
  -9   0   4      133.40       48.50     59.78 o 
  -8   0   4     1220.54     1299.30     49.63 o 
  -7   0   4     4655.99     5123.89     97.00 o 
  -6   0   4     4804.11     6691.62     99.25 o 
  -5   0   4    11279.02    15557.76    140.98 o 
  -4   0   4      331.48      363.17     16.92 o 
  -3   0   4    29559.30    39020.71    175.95 o 
  -2   0   4    12327.53    14675.77     99.25 o 
  -1   0   4      239.93      219.93      9.02 o 
   0   0   4     3093.46     2703.13     38.91 o 
   1   0   4      122.60      126.32      6.77 o 
   2   0   4    13998.33    14072.36    102.64 o 
   3   0   4     3242.75     3095.99     58.65 o 
   4   0   4    27323.31    27447.70    179.33 o 
   5   0   4      109.13      100.38     10.15 o 
   6   0   4     4252.66     4020.84     89.10 o 
   7   0   4     1898.50     1786.54     73.31 o 
   8   0   4      540.46      484.98     22.56 o 
   9   0   4     1140.11     1068.09     40.60 o 
  10   0   4      347.31      298.88     20.30 o 
  11   0   4      761.18      725.22     30.45 o 
 -12   1   4        0.02       97.00     69.93 o 
 -11   1   4       12.41       74.44     60.90 o 
 -10   1   4       15.58      -60.90     60.90 o 
  -9   1   4       65.82       59.78     57.52 o 
  -8   1   4       33.56      -48.50     48.50 o 
  -7   1   4      108.02       90.23     11.28 o 
  -6   1   4       49.07      -40.60     40.60 o 
  -5   1   4     1285.15     1786.54     62.03 o 
  -4   1   4      463.34      625.96     28.20 o 
  -3   1   4      285.88      334.98     16.92 o 
  -2   1   4      324.62      443.25     22.56 o 
  -1   1   4     1663.50     1616.23     39.48 o 
   0   1   4     1388.28     1335.01     41.73 o 
   1   1   4     5552.48     5488.19     60.90 o 
   2   1   4       34.81       31.58     24.81 o 
   3   1   4      905.70     1024.10     38.35 o 
   4   1   4      288.22      233.47     11.28 o 
   5   1   4      334.34      322.57     12.41 o 
   6   1   4       44.15       42.86     11.28 o 
   7   1   4       11.85       24.81     45.11 o 
   8   1   4        0.04       30.45     46.24 o 
   9   1   4        0.05       20.30     53.01 o 
  10   1   4        0.59       13.53     63.16 o 
  11   1   4        2.96       15.79     69.93 o 
 -12   2   4     1417.70     1327.50     38.35 o 
 -11   2   4      125.77      107.15     69.93 o 
 -10   2   4     2119.46     2094.44     90.23 o 
  -9   2   4       26.86      -14.66     56.39 o 
  -8   2   4      184.85      247.00     14.66 o 
  -7   2   4     1819.81     2043.69     68.80 o 
  -6   2   4     5162.49     6276.56     99.25 o 
  -5   2   4    12220.65    16764.57    153.39 o 
  -4   2   4        0.15      -27.07     32.71 o 
  -3   2   4    52699.50    71246.05    250.39 o 
  -2   2   4        6.21        0.00     24.81 o 
  -1   2   4     2219.50     2267.01     46.24 o 
   0   2   4      678.69      555.76     16.33 o 
   1   2   4     6975.81     6048.74     66.54 o 
   2   2   4    19971.81    20092.90    127.45 o 
   3   2   4     1260.56     1177.49     43.99 o 
   4   2   4    23820.12    23387.39    169.18 o 
   5   2   4      446.31      452.27     19.17 o 
   6   2   4     3147.97     3120.80     80.08 o 
   7   2   4     1937.38     1925.26     76.69 o 
   8   2   4      964.90      895.52     38.35 o 
   9   2   4      988.43      962.07     40.60 o 
  10   2   4      343.60      355.28     21.43 o 
  11   2   4      579.04      537.99     23.69 o 
 -12   3   4       24.28       24.81     24.81 o 
 -11   3   4       49.50       92.48     71.06 o 
 -10   3   4       12.83       -7.90     58.65 o 
  -9   3   4       27.71        9.02     56.39 o 
  -8   3   4      309.47      304.52     15.79 o 
  -7   3   4      125.58      140.98     12.41 o 
  -6   3   4      212.31      218.81     12.41 o 
  -5   3   4       64.11       71.06     40.60 o 
  -4   3   4      589.68      774.84     34.96 o 
  -3   3   4      232.76      320.31     15.79 o 
  -2   3   4      707.90      885.37     33.84 o 
  -1   3   4     1728.75     1796.69     45.11 o 
   0   3   4      596.69      610.21     17.55 o 
   1   3   4      180.15      193.99      9.02 o 
   2   3   4        0.49        9.02     25.94 o 
   3   3   4      137.40      163.54     10.15 o 
   4   3   4      531.73      569.57     23.69 o 
   5   3   4     1169.76     1123.35     47.37 o 
   6   3   4      129.11      151.13     12.41 o 
   7   3   4      390.95      375.58     21.43 o 
   8   3   4        0.99       23.69     47.37 o 
   9   3   4       28.19       85.72     56.39 o 
  10   3   4        6.96       16.92     64.29 o 
  11   3   4       18.30      -40.60     72.18 o 
 -12   4   4     1049.83      966.58     40.60 o 
 -11   4   4      196.61      163.54     22.56 o 
 -10   4   4     2155.41     2336.93     91.36 o 
  -9   4   4      466.12      473.70     19.17 o 
  -8   4   4      960.57      958.68     43.99 o 
  -7   4   4     1468.18     1792.18     68.80 o 
  -6   4   4     3503.83     4126.85     91.36 o 
  -5   4   4    16173.05    20773.00    186.10 o 
  -4   4   4      115.21      106.02     12.41 o 
  -3   4   4    11802.93    13671.97    129.70 o 
  -2   4   4    10524.74    12471.92    117.30 o 
  -1   4   4     2060.88     2251.22     55.27 o 
   0   4   4     1427.08     1356.13     34.96 o 
   1   4   4    11278.45    10601.92     98.12 o 
   2   4   4    16331.95    15513.77    126.32 o 
   3   4   4      459.21      402.65     16.92 o 
   4   4   4    12653.02    12522.67    133.09 o 
   5   4   4      360.83      342.87     14.66 o 
   6   4   4     2781.56     2941.47     84.59 o 
   7   4   4      937.65      988.01     40.60 o 
   8   4   4      814.89      833.49     34.96 o 
   9   4   4     1270.48     1286.89     48.50 o 
  10   4   4      323.01      296.63     21.43 o 
  11   4   4      377.53      389.11     22.56 o 
 -12   5   4        7.56      -92.48     92.48 o 
 -11   5   4       61.91      -38.35     78.95 o 
 -10   5   4        3.32      -25.94     67.67 o 
  -9   5   4       59.82       60.90     58.65 o 
  -8   5   4      453.70      477.09     19.17 o 
  -7   5   4      227.41      217.68     14.66 o 
  -6   5   4        0.04       -7.90     45.11 o 
  -5   5   4        7.22       19.17     39.48 o 
  -4   5   4     2808.55     3729.85     84.59 o 
  -3   5   4       35.88       66.54     11.28 o 
  -2   5   4       73.09       20.30     37.22 o 
  -1   5   4     1084.03     1009.44     40.60 o 
   0   5   4     1498.48     1430.86     33.38 o 
   1   5   4      263.91      207.53     10.15 o 
   2   5   4      106.97      131.96     10.15 o 
   3   5   4      318.90      348.51     13.53 o 
   4   5   4        0.36       40.60     36.09 o 
   5   5   4       40.62       30.45     39.48 o 
   6   5   4       89.51       82.33     43.99 o 
   7   5   4      262.00      269.56     15.79 o 
   8   5   4       26.29       31.58     56.39 o 
   9   5   4       33.63      103.76     57.52 o 
  10   5   4        6.99       41.73     66.54 o 
  11   5   4       20.66       16.92     69.93 o 
 -11   6   4       14.54      -14.66     80.08 o 
 -10   6   4     1629.57     1541.79     57.52 o 
  -9   6   4      329.04      295.50     19.17 o 
  -8   6   4     1652.77     1664.73     72.18 o 
  -7   6   4     1902.79     1935.41     76.69 o 
  -6   6   4     2376.48     2551.23     82.33 o 
  -5   6   4    11687.00    12332.07    148.88 o 
  -4   6   4      442.91      451.15     20.30 o 
  -3   6   4    12204.59    13215.18    150.01 o 
  -2   6   4     5251.25     5465.63     98.12 o 
  -1   6   4     8863.96     8684.55    115.04 o 
   0   6   4     3789.47     3208.79    106.02 o 
   1   6   4     3682.54     3463.67     73.31 o 
   2   6   4    11578.32    11327.14    124.07 o 
   3   6   4     1039.59     1037.63     37.22 o 
   4   6   4     5457.51     5403.60    100.38 o 
   5   6   4       72.80       50.75     12.41 o 
   6   6   4     1863.49     2095.57     81.21 o 
   7   6   4      648.46      781.61     28.20 o 
   8   6   4      634.30      589.87     21.43 o 
   9   6   4      749.02      859.43     30.45 o 
  10   6   4      172.20       90.23     68.80 o 
 -11   7   4        2.91      -14.66     83.46 o 
 -10   7   4        9.02       13.53     72.18 o 
  -9   7   4      106.46      107.15     62.03 o 
  -8   7   4      174.83      192.86     18.05 o 
  -7   7   4      154.23      136.47     16.92 o 
  -6   7   4      102.81       81.21     50.75 o 
  -5   7   4      289.98      285.35     15.79 o 
  -4   7   4     1173.40     1121.10     45.11 o 
  -3   7   4       92.96       80.08     11.28 o 
  -2   7   4      347.58      380.09     14.66 o 
  -1   7   4      277.47      318.06     13.53 o 
   0   7   4      448.48      437.56     30.45 o 
   1   7   4      209.59      174.82     11.28 o 
   2   7   4       19.23      -24.81     36.09 o 
   3   7   4      631.50      629.35     24.81 o 
   4   7   4      281.37      311.29     13.53 o 
   5   7   4        3.01      -20.30     47.37 o 
   6   7   4      100.07       75.57     50.75 o 
   7   7   4       60.79       67.67     56.39 o 
   8   7   4       10.23       32.71     57.52 o 
   9   7   4       28.74        9.02     68.80 o 
  10   7   4        0.74      -45.11     71.06 o 
 -11   8   4        0.53      -15.79     82.33 o 
 -10   8   4     1021.82     1002.67     39.48 o 
  -9   8   4      396.21      355.28     21.43 o 
  -8   8   4      598.72      604.54     28.20 o 
  -7   8   4     3726.39     3513.30    110.53 o 
  -6   8   4      809.71      702.66     28.20 o 
  -5   8   4     4265.89     4204.68    106.02 o 
  -4   8   4      211.07      172.56     13.53 o 
  -3   8   4     6619.53     6153.63    110.53 o 
  -2   8   4      964.12      964.32     39.48 o 
  -1   8   4     4282.17     3777.22     83.46 o 
   0   8   4     3978.38     3120.78     83.46 o 
   1   8   4     1588.29     1463.97     56.39 o 
   2   8   4     4278.93     3764.81     87.97 o 
   3   8   4      448.24      526.71     23.69 o 
   4   8   4     3559.39     3591.12     97.00 o 
   5   8   4        8.00      -48.50     48.50 o 
   6   8   4     1130.13     1224.86     47.37 o 
   7   8   4      500.92      504.16     27.07 o 
   8   8   4      511.86      557.16     21.43 o 
   9   8   4      412.98      422.95     22.56 o 
  10   8   4       64.39      -47.37     75.57 o 
 -10   9   4       30.25        5.64     22.56 o 
  -9   9   4        5.60       22.56     69.93 o 
  -8   9   4        5.31      -64.29     64.29 o 
  -7   9   4      114.86      125.19     18.05 o 
  -6   9   4        0.38      -33.84     51.88 o 
  -5   9   4       38.57      -21.43     49.63 o 
  -4   9   4       44.05       33.84     14.66 o 
  -3   9   4        1.00       16.92     40.60 o 
  -2   9   4       71.28       71.06     42.86 o 
  -1   9   4        0.33      -40.60     40.60 o 
   0   9   4       94.36       82.13      8.35 o 
   1   9   4      205.86      180.46     12.41 o 
   2   9   4      261.88      234.60     13.53 o 
   3   9   4       86.80       68.80     13.53 o 
   4   9   4      878.85      894.40     30.45 o 
   5   9   4       49.08       32.71     51.88 o 
   6   9   4       44.11       62.03     15.79 o 
   7   9   4       10.64       55.27     59.78 o 
   8   9   4        1.62       56.39     63.16 o 
   9   9   4        4.29       36.09     72.18 o 
 -10  10   4      504.36      550.40     27.07 o 
  -9  10   4      345.84      367.68     22.56 o 
  -8  10   4      479.11      569.57     22.56 o 
  -7  10   4     1598.84     1419.98     66.54 o 
  -6  10   4      561.05      508.67     19.17 o 
  -5  10   4     1093.87     1056.81     42.86 o 
  -4  10   4      152.28      150.01     14.66 o 
  -3  10   4     2104.23     1800.07     73.31 o 
  -2  10   4      238.94      222.19     14.66 o 
  -1  10   4     3774.02     3182.83     93.61 o 
   0  10   4     1088.77     1009.28     30.63 o 
   1  10   4     1362.44     1186.51     47.37 o 
   2  10   4     3484.80     3090.35     95.87 o 
   3  10   4      460.88      464.68     19.17 o 
   4  10   4     1770.40     2067.37     72.18 o 
   5  10   4       16.42       -6.77     55.27 o 
   6  10   4      749.02      688.00     31.58 o 
   7  10   4      182.05      208.65     19.17 o 
   8  10   4      397.50      372.20     22.56 o 
   9  10   4      221.85       45.11     87.97 o 
  -9  11   4        0.36        6.77     71.06 o 
  -8  11   4       20.70       41.73     72.18 o 
  -7  11   4        0.84      -68.80     68.80 o 
  -6  11   4       34.50       55.27     54.14 o 
  -5  11   4        0.29       19.17     54.14 o 
  -4  11   4      251.23      236.85     16.92 o 
  -3  11   4       56.56      -20.30     51.88 o 
  -2  11   4        3.34      -28.20     49.63 o 
  -1  11   4       46.25       42.86     14.66 o 
   0  11   4       10.92       48.50     33.89 o 
   1  11   4       79.32       12.41     54.14 o 
   2  11   4       70.26      -32.71     51.88 o 
   3  11   4       14.64      -13.53     51.88 o 
   4  11   4       91.39       72.18     53.01 o 
   5  11   4       43.07       90.23     56.39 o 
   6  11   4       66.19       91.36     18.05 o 
   7  11   4        6.18      -56.39     64.29 o 
   8  11   4        1.60      -67.67     71.06 o 
  -9  12   4       75.00      -72.18     85.72 o 
  -8  12   4      211.83      275.20     23.69 o 
  -7  12   4      665.73      622.58     31.58 o 
  -6  12   4      130.12       90.23     62.03 o 
  -5  12   4      839.98      889.88     31.58 o 
  -4  12   4        0.89       32.71     57.52 o 
  -3  12   4     1758.67     1719.99     69.93 o 
  -2  12   4       29.48       53.01     48.50 o 
  -1  12   4     1823.69     1694.05     69.93 o 
   0  12   4      562.81      483.03     21.99 o 
   1  12   4      653.28      600.02     23.69 o 
   2  12   4      853.41      772.59     32.71 o 
   3  12   4       14.45       14.66     53.01 o 
   4  12   4      542.22      483.85     20.30 o 
   5  12   4        0.04      -16.92     56.39 o 
   6  12   4      379.79      354.15     22.56 o 
   7  12   4       44.62      -23.69     68.80 o 
  -8  13   4        4.11       66.54     74.44 o 
  -7  13   4       12.84       74.44     69.93 o 
  -6  13   4        0.38       84.59     65.42 o 
  -5  13   4        7.54       11.28     57.52 o 
  -4  13   4       34.20       48.50     60.90 o 
  -3  13   4       17.30       28.20     54.14 o 
  -2  13   4        1.85       76.69     49.63 o 
  -1  13   4       33.92       24.81     55.27 o 
   0  13   4       18.27       28.45     15.18 o 
   1  13   4        2.29      -12.41     54.14 o 
   2  13   4       47.58       86.85     59.78 o 
   3  13   4        4.51      -36.09     59.78 o 
   4  13   4       27.32      -23.69     62.03 o 
   5  13   4        4.76      -65.42     65.42 o 
   6  13   4        0.01        0.00     68.80 o 
   7  13   4        0.28       47.37     69.93 o 
  -7  14   4      218.06      204.14     23.69 o 
  -6  14   4       51.07       23.69     72.18 o 
  -5  14   4      234.69      257.15     20.30 o 
  -4  14   4        0.32      -27.07     64.29 o 
  -3  14   4      435.06      419.57     24.81 o 
  -2  14   4       25.02      -55.27     59.78 o 
  -1  14   4      694.73      695.89     32.71 o 
   0  14   4      250.85      288.35     14.66 o 
   1  14   4      286.54      295.50     19.17 o 
   2  14   4      243.85      268.43     19.17 o 
   3  14   4        0.63       30.45     57.52 o 
   4  14   4      196.42      221.06     20.30 o 
   5  14   4        1.44      -23.69     69.93 o 
   6  14   4      228.82      233.47     23.69 o 
  -5  15   4        6.59       24.81     72.18 o 
  -4  15   4       44.10       72.18     65.42 o 
  -3  15   4        1.35       92.48     58.65 o 
  -2  15   4        0.03       83.46     55.27 o 
  -1  15   4        0.00      -21.43     66.54 o 
   0  15   4        0.01       21.12     42.62 o 
   1  15   4        0.71       49.63     62.03 o 
   2  15   4        2.87      -45.11     71.06 o 
   3  15   4        0.05      -10.15     62.03 o 
   4  15   4        6.77      103.76     63.16 o 
  -4  16   4       19.34       24.81     69.93 o 
  -3  16   4      140.45      150.01     21.43 o 
  -2  16   4        2.13       72.18     63.16 o 
  -1  16   4      345.03      421.82     23.69 o 
   0  16   4       77.84       90.89     48.21 o 
   1  16   4       77.92       94.74     68.80 o 
   2  16   4      143.93      169.18     21.43 o 
   3  16   4        0.44      -68.80     68.80 o 
 -12   1   5      470.97      464.68     24.81 o 
 -11   1   5     2924.11     2864.77    109.40 o 
 -10   1   5        5.74      -27.07     57.52 o 
  -9   1   5     9821.54    10047.01    157.90 o 
  -8   1   5     2521.30     2819.66     83.46 o 
  -7   1   5      309.22      386.86     15.79 o 
  -6   1   5     5229.64     5861.51     94.74 o 
  -5   1   5     5672.94     7958.21    106.02 o 
  -4   1   5    18884.14    23925.38    161.28 o 
  -3   1   5     6380.34     7745.04     86.85 o 
  -2   1   5    27453.19    31365.90    156.77 o 
  -1   1   5     7309.67     7599.55     77.82 o 
   0   1   5     4388.67     3593.10     71.06 o 
   1   1   5     5064.36     4571.23     60.90 o 
   2   1   5     4491.61     4702.06     68.80 o 
   3   1   5     7872.66     7915.35     94.74 o 
   4   1   5     1355.28     1276.74     51.88 o 
   5   1   5     5159.75     4873.50     92.48 o 
   6   1   5      110.45      108.27     12.41 o 
   7   1   5     2601.43     2388.82     84.59 o 
   8   1   5     1014.31     1037.63     42.86 o 
   9   1   5      498.99      501.90     23.69 o 
  10   1   5      841.60      817.70     30.45 o 
  11   1   5       49.88      113.91     69.93 o 
 -12   2   5        0.24       65.42     74.44 o 
 -11   2   5       33.97       40.60     67.67 o 
 -10   2   5       59.03      -28.20     63.16 o 
  -9   2   5      552.97      604.54     21.43 o 
  -8   2   5       30.97        3.38     49.63 o 
  -7   2   5        5.56        3.38     39.48 o 
  -6   2   5      704.09      808.68     33.84 o 
  -5   2   5      559.91      625.96     30.45 o 
  -4   2   5     1369.74     1627.51     55.27 o 
  -3   2   5      113.92      151.13     10.15 o 
  -2   2   5       29.60       32.71     25.94 o 
  -1   2   5       67.51       34.96     25.94 o 
   0   2   5     1296.70     1333.44     78.95 o 
   1   2   5        0.60      -19.17     23.69 o 
   2   2   5       56.45       59.78      7.90 o 
   3   2   5     4722.03     4925.38     77.82 o 
   4   2   5       20.00       53.01     36.09 o 
   5   2   5      174.14      184.97     11.28 o 
   6   2   5       15.52      -36.09     39.48 o 
   7   2   5      149.15      160.16     14.66 o 
   8   2   5       12.84      -55.27     55.27 o 
   9   2   5       36.66       68.80     54.14 o 
  10   2   5       16.24      -33.84     66.54 o 
  11   2   5        1.57      -73.31     73.31 o 
 -12   3   5      174.56      191.74     23.69 o 
 -11   3   5     1925.43     1921.88     86.85 o 
 -10   3   5        9.05        2.26     54.14 o 
  -9   3   5     5269.54     5358.48    126.32 o 
  -8   3   5     1000.26     1118.84     46.24 o 
  -7   3   5     1502.11     1688.41     67.67 o 
  -6   3   5     3675.23     5189.30     93.61 o 
  -5   3   5     2554.66     3145.61     75.57 o 
  -4   3   5    12958.13    16511.93    144.37 o 
  -3   3   5     3750.62     4645.67     75.57 o 
  -2   3   5    29459.28    32722.72    174.82 o 
  -1   3   5       36.52       40.60     25.94 o 
   0   3   5     6774.29     6143.35    112.79 o 
   1   3   5    15659.93    14467.11    112.79 o 
   2   3   5     4518.69     4417.84     71.06 o 
   3   3   5     3802.27     3481.72     71.06 o 
   4   3   5      426.55      401.52     16.92 o 
   5   3   5     3508.29     3363.29     83.46 o 
   6   3   5      289.81      281.97     13.53 o 
   7   3   5     2518.40     2524.16     90.23 o 
   8   3   5      967.26     1032.00     38.35 o 
   9   3   5      669.46      678.97     29.32 o 
  10   3   5      852.56      825.60     33.84 o 
  11   3   5       50.42      -48.50     73.31 o 
 -12   4   5        3.65      -53.01     78.95 o 
 -11   4   5        9.33      -72.18     73.31 o 
 -10   4   5       56.78       89.10     18.05 o 
  -9   4   5       84.95      108.27     58.65 o 
  -8   4   5       57.75       40.60     50.75 o 
  -7   4   5      123.29      112.79     13.53 o 
  -6   4   5       19.12       58.65     39.48 o 
  -5   4   5        0.72      -24.81     38.35 o 
  -4   4   5     1228.87     1394.04     56.39 o 
  -3   4   5      147.60      157.90     11.28 o 
  -2   4   5       51.92       83.46      9.02 o 
  -1   4   5     1297.44     1306.07     46.24 o 
   0   4   5     1870.43     1952.74     71.06 o 
   1   4   5      318.27      228.96     10.15 o 
   2   4   5      657.30      717.32     29.32 o 
   3   4   5      292.26      356.41     19.17 o 
   4   4   5      460.47      425.20     16.92 o 
   5   4   5      801.32      863.94     33.84 o 
   6   4   5        2.59       10.15     39.48 o 
   7   4   5        1.57       54.14     46.24 o 
   8   4   5       32.40       29.32     55.27 o 
   9   4   5       16.21       41.73     58.65 o 
  10   4   5       12.92       74.44     72.18 o 
 -12   5   5      132.89      143.24     84.59 o 
 -11   5   5     1144.17     1094.03     47.37 o 
 -10   5   5        9.11       19.17     66.54 o 
  -9   5   5     2126.72     2375.28     98.12 o 
  -8   5   5     1156.05     1239.52     51.88 o 
  -7   5   5     2030.61     2296.33     82.33 o 
  -6   5   5     2002.55     2931.32     82.33 o 
  -5   5   5     1985.93     2094.44     69.93 o 
  -4   5   5     7924.13     9266.53    122.94 o 
  -3   5   5     3106.70     3800.90     80.08 o 
  -2   5   5    12652.78    13182.47    129.70 o 
  -1   5   5      667.66      823.34     31.58 o 
   0   5   5     8653.31     7680.78    308.47 o 
   1   5   5    13363.15    13375.34    126.32 o 
   2   5   5     4759.88     4726.88     81.21 o 
   3   5   5     5956.07     5985.57     95.87 o 
   4   5   5      153.16      143.24     11.28 o 
   5   5   5     4320.96     4431.38     97.00 o 
   6   5   5       32.13       16.92     13.53 o 
   7   5   5     2176.96     2414.76     91.36 o 
   8   5   5      476.32      492.88     25.94 o 
   9   5   5      387.77      402.65     20.30 o 
  10   5   5      626.37      664.31     29.32 o 
 -11   6   5        0.03       13.53     72.18 o 
 -10   6   5       49.66       98.12     71.06 o 
  -9   6   5        0.15      -10.15     59.78 o 
  -8   6   5        0.12       -9.02     54.14 o 
  -7   6   5       57.03       45.11     49.63 o 
  -6   6   5      665.85      662.06     32.71 o 
  -5   6   5       63.98       59.78     46.24 o 
  -4   6   5      572.07      690.25     27.07 o 
  -3   6   5      203.09      267.30     12.41 o 
  -2   6   5     2145.55     2232.04     68.80 o 
  -1   6   5     5444.61     5981.06     99.25 o 
   0   6   5      153.52      142.38      7.55 o 
   1   6   5      253.21      239.11     10.15 o 
   2   6   5      517.08      407.16     15.79 o 
   3   6   5      373.12      394.75     16.92 o 
   4   6   5      228.24      256.03     12.41 o 
   5   6   5      689.54      813.19     32.71 o 
   6   6   5        2.34       36.09     42.86 o 
   7   6   5        2.81       71.06     50.75 o 
   8   6   5       43.27       27.07     58.65 o 
   9   6   5       21.03       28.20     66.54 o 
  10   6   5        5.20       66.54     74.44 o 
 -11   7   5      849.70      813.19     34.96 o 
 -10   7   5       17.22       25.94     73.31 o 
  -9   7   5     2030.37     2095.57     80.08 o 
  -8   7   5      387.77      437.61     19.17 o 
  -7   7   5     1066.99     1189.90     51.88 o 
  -6   7   5     1616.14     1703.07     63.16 o 
  -5   7   5      769.68      862.82     31.58 o 
  -4   7   5     8401.13     8870.65    128.58 o 
  -3   7   5       20.34       62.03     36.09 o 
  -2   7   5     9739.17     9936.48    124.07 o 
  -1   7   5      217.87      196.25     12.41 o 
   0   7   5     1640.27     1466.11     45.11 o 
   1   7   5     2337.98     2004.21     64.29 o 
   2   7   5     3435.63     3207.65     77.82 o 
   3   7   5     3037.75     3106.14     81.21 o 
   4   7   5       25.38        6.77     39.48 o 
   5   7   5     4348.92     4407.69    109.40 o 
   6   7   5        0.09      -48.50     48.50 o 
   7   7   5     1284.33     1294.79     55.27 o 
   8   7   5      329.67      351.89     20.30 o 
   9   7   5      379.31      403.78     22.56 o 
  10   7   5      345.80      365.43     23.69 o 
 -11   8   5       13.45       -3.38     82.33 o 
  -9   8   5        8.98       18.05     63.16 o 
  -8   8   5       62.19       45.11     64.29 o 
  -7   8   5      201.62      226.70     18.05 o 
  -6   8   5      365.16      360.92     16.92 o 
  -5   8   5       94.91       82.33     51.88 o 
  -4   8   5       23.68        5.64     45.11 o 
  -3   8   5        7.75       11.28     41.73 o 
  -2   8   5      312.67      324.82     13.53 o 
  -1   8   5      112.90       91.36     11.28 o 
   0   8   5      426.37      466.64     13.28 o 
   1   8   5      143.53      162.41     11.28 o 
   2   8   5        0.69      -10.15     41.73 o 
   3   8   5       51.75       47.37     43.99 o 
   4   8   5        1.76      -49.63     49.63 o 
   5   8   5      680.18      572.95     28.20 o 
   6   8   5      143.81      148.88     16.92 o 
   7   8   5        0.01      -39.48     60.90 o 
   8   8   5       23.35       93.61     62.03 o 
   9   8   5       33.49       63.16     72.18 o 
 -10   9   5        0.30       24.81     72.18 o 
  -9   9   5      808.88      796.27     31.58 o 
  -8   9   5      168.72      170.31     19.17 o 
  -7   9   5      321.29      338.36     19.17 o 
  -6   9   5     1238.74     1107.56     50.75 o 
  -5   9   5      673.22      606.79     25.94 o 
  -4   9   5     3681.36     3361.03    101.51 o 
  -3   9   5       66.34       39.48     43.99 o 
  -2   9   5     3374.91     3177.19     86.85 o 
  -1   9   5      497.07      478.21     16.92 o 
   0   9   5     2555.69     2132.78    109.40 o 
   1   9   5     1011.20      896.65     31.58 o 
   2   9   5     2276.01     2272.65     77.82 o 
   3   9   5     3029.11     2671.91     91.36 o 
   4   9   5        2.19        0.00     14.66 o 
   5   9   5     3150.88     3181.70    103.76 o 
   6   9   5        0.15      -56.39     56.39 o 
   7   9   5      747.53      757.92     28.20 o 
   8   9   5       83.56      106.02     19.17 o 
   9   9   5      279.17      303.40     22.56 o 
 -10  10   5       52.79      -41.73     85.72 o 
  -9  10   5       15.56      -76.69     76.69 o 
  -8  10   5        7.69      -41.73     65.42 o 
  -7  10   5       47.78       38.35     57.52 o 
  -6  10   5       92.48       29.32     63.16 o 
  -5  10   5       33.09       18.05     51.88 o 
  -4  10   5       13.74      -53.01     53.01 o 
  -3  10   5      147.44      137.60     14.66 o 
  -2  10   5      167.70      171.44     14.66 o 
  -1  10   5       68.18        3.38     48.50 o 
   0  10   5      131.86      111.40     56.39 o 
   1  10   5       99.53      111.66     13.53 o 
   2  10   5       21.69        0.00     48.50 o 
   3  10   5        0.84      -48.50     50.75 o 
   4  10   5        0.78      -29.32     53.01 o 
   5  10   5       77.44       72.18     57.52 o 
   6  10   5       37.40       21.43     56.39 o 
   7  10   5       13.09      -68.80     68.80 o 
   8  10   5        8.94       19.17     69.93 o 
  -9  11   5      466.35      514.31     34.96 o 
  -8  11   5       52.19       86.85     64.29 o 
  -7  11   5      692.16      788.38     33.84 o 
  -6  11   5      819.31      778.23     29.32 o 
  -5  11   5      333.65      327.08     18.05 o 
  -4  11   5     1933.35     1777.51     65.42 o 
  -3  11   5        8.56      -27.07     53.01 o 
  -2  11   5     1350.86     1213.58     51.88 o 
  -1  11   5      401.88      368.81     16.92 o 
   0  11   5     1829.47     1588.88    106.58 o 
   1  11   5      410.14      383.47     18.05 o 
   2  11   5      777.65      713.94     25.94 o 
   3  11   5     1276.03     1251.93     49.63 o 
   4  11   5        0.86       37.22     51.88 o 
   5  11   5      825.37      770.33     30.45 o 
   6  11   5       23.01       23.69     57.52 o 
   7  11   5      378.01      386.86     21.43 o 
   8  11   5       20.49       68.80     67.67 o 
  -8  12   5        5.04       20.30     71.06 o 
  -7  12   5        5.14       66.54     68.80 o 
  -6  12   5       29.75       47.37     18.05 o 
  -5  12   5       13.15       28.20     16.92 o 
  -4  12   5        0.24       42.86     55.27 o 
  -3  12   5       43.96       31.58     15.79 o 
  -2  12   5        7.04      -60.90     60.90 o 
  -1  12   5       28.15      -23.69     54.14 o 
   0  12   5      162.34      160.44     11.17 o 
   1  12   5      153.45       75.57     56.39 o 
   2  12   5       95.20       91.36     57.52 o 
   3  12   5        4.59      -15.79     55.27 o 
   4  12   5       14.74       13.53     16.92 o 
   5  12   5       20.07       27.07     60.90 o 
   6  12   5        2.71       41.73     74.44 o 
   7  12   5        0.08        0.00     64.29 o 
  -8  13   5       40.72       84.59     75.57 o 
  -7  13   5      422.36      537.99     24.81 o 
  -6  13   5      418.72      410.54     23.69 o 
  -5  13   5      162.34      192.86     19.17 o 
  -4  13   5      764.04      750.03     40.60 o 
  -3  13   5       27.47      -50.75     58.65 o 
  -2  13   5      561.19      559.42     21.43 o 
  -1  13   5      124.58      125.19     16.92 o 
   0  13   5      850.57      795.98     21.92 o 
   1  13   5      433.61      393.62     19.17 o 
   2  13   5      730.44      744.39     32.71 o 
   3  13   5      620.90      657.54     29.32 o 
   4  13   5        2.79       21.43     65.42 o 
   5  13   5      371.44      387.99     21.43 o 
   6  13   5       22.37       23.69     66.54 o 
  -7  14   5        1.33       43.99     77.82 o 
  -6  14   5        0.02       16.92     76.69 o 
  -5  14   5        9.70      -63.16     63.16 o 
  -4  14   5        0.38      -60.90     68.80 o 
  -3  14   5        2.06        0.00     64.29 o 
  -2  14   5       23.40       14.66     59.78 o 
  -1  14   5       31.37       24.81     62.03 o 
   0  14   5        0.11       12.85     42.66 o 
   1  14   5        0.24       37.22     58.65 o 
   2  14   5       41.31      -36.09     62.03 o 
   3  14   5        0.10      -50.75     64.29 o 
   4  14   5        1.08       16.92     64.29 o 
   5  14   5        0.96      -74.44     74.44 o 
  -5  15   5       59.70      -24.81     74.44 o 
  -4  15   5      360.31      390.24     22.56 o 
  -3  15   5       12.03       21.43     64.29 o 
  -2  15   5      158.20      150.01     20.30 o 
  -1  15   5       54.05      -34.96     72.18 o 
   0  15   5      248.30      211.03     72.75 o 
   1  15   5       76.92       99.25     64.29 o 
   2  15   5      265.17      289.86     21.43 o 
   3  15   5      223.77      239.11     22.56 o 
   4  15   5       25.41      -14.66     72.18 o 
  -3  16   5        2.47      -77.82     77.82 o 
  -2  16   5        1.11       28.20     62.03 o 
  -1  16   5        9.67       -9.02     21.43 o 
   0  16   5        4.83       24.38     51.88 o 
   1  16   5        0.67      -20.30     65.42 o 
   2  16   5        1.26       34.96     67.67 o 
 -12   0   6      808.72      722.96     36.09 o 
 -11   0   6      191.19      171.44     20.30 o 
 -10   0   6     1467.97     1603.82     64.29 o 
  -9   0   6      595.19      579.72     21.43 o 
  -8   0   6     4528.75     5092.31    108.27 o 
  -7   0   6     1517.34     1544.05     63.16 o 
  -6   0   6    11160.61    11745.58    129.70 o 
  -5   0   6    14377.40    17219.10    150.01 o 
  -4   0   6     2066.19     2086.55     57.52 o 
  -3   0   6    60791.62    72885.96    259.41 o 
  -2   0   6     3745.90     4447.17     65.42 o 
  -1   0   6    14586.96    14917.13    109.40 o 
   0   0   6     3359.05     3738.46     65.42 o 
   1   0   6    24632.29    22434.34    138.73 o 
   2   0   6    14551.72    15661.52    125.19 o 
   3   0   6     7621.90     7010.80     95.87 o 
   4   0   6     8623.30     8113.85    110.53 o 
   5   0   6       54.29       23.69     39.48 o 
   6   0   6     1766.19     1670.37     64.29 o 
   7   0   6       92.25       72.18     13.53 o 
   8   0   6     1713.69     1470.73     58.65 o 
   9   0   6       36.31        7.90     54.14 o 
  10   0   6      917.65      936.13     39.48 o 
 -12   1   6       24.36       54.14     68.80 o 
 -11   1   6        3.44       57.52     63.16 o 
 -10   1   6        0.08        4.51     15.79 o 
  -9   1   6      253.25      106.02     62.03 o 
  -8   1   6        2.61       27.07     46.24 o 
  -7   1   6       34.28       31.58     36.09 o 
  -6   1   6       15.43      -14.66     34.96 o 
  -5   1   6      179.18      219.93     11.28 o 
  -4   1   6      395.45      614.69     23.69 o 
  -3   1   6       14.30      -16.92     29.32 o 
  -2   1   6      641.24      528.97     21.43 o 
  -1   1   6      457.89      407.16     18.05 o 
   0   1   6      108.21       93.74      5.14 o 
   1   1   6      405.58      362.04     13.53 o 
   2   1   6      810.76      853.79     36.09 o 
   3   1   6      865.85      762.44     32.71 o 
   4   1   6       41.71      -20.30     38.35 o 
   5   1   6        1.21      -38.35     38.35 o 
   6   1   6      103.08      119.55     12.41 o 
   7   1   6       96.52       66.54     14.66 o 
   8   1   6        4.43      -20.30     55.27 o 
   9   1   6        5.27      -62.03     62.03 o 
  10   1   6        0.03       76.69     67.67 o 
 -12   2   6      708.68      759.05     32.71 o 
 -11   2   6       95.95       21.43     68.80 o 
 -10   2   6     2128.67     2042.56     85.72 o 
  -9   2   6      202.42      186.10     16.92 o 
  -8   2   6     5136.42     5866.02    117.30 o 
  -7   2   6     3881.77     5191.56     99.25 o 
  -6   2   6     5949.81     6310.40    100.38 o 
  -5   2   6     6602.76     8578.53    111.66 o 
  -4   2   6      582.83      625.96     28.20 o 
  -3   2   6    17443.89    21324.53    147.75 o 
  -2   2   6     2311.40     2461.00     55.27 o 
  -1   2   6     7481.28     8020.24     86.85 o 
   0   2   6       12.03       11.98     16.69 o 
   1   2   6    15494.44    14398.31    116.17 o 
   2   2   6    12273.53    11658.73    112.79 o 
   3   2   6    10325.84    10224.09    115.04 o 
   4   2   6    11392.02    11436.54    130.83 o 
   5   2   6       83.14       84.59     11.28 o 
   6   2   6     2301.91     2295.20     78.95 o 
   7   2   6       49.47      -10.15     49.63 o 
   8   2   6     1356.27     1373.74     50.75 o 
   9   2   6      176.93      144.37     18.05 o 
  10   2   6      755.22      770.33     25.94 o 
 -12   3   6       21.45        0.00     77.82 o 
 -11   3   6        1.12      -19.17     69.93 o 
 -10   3   6       42.67      -10.15     62.03 o 
  -9   3   6      474.85      448.89     27.07 o 
  -8   3   6       30.96       75.57     48.50 o 
  -7   3   6      269.97      244.75     13.53 o 
  -6   3   6      539.83      518.82     18.05 o 
  -5   3   6       30.85       12.41     38.35 o 
  -4   3   6      503.12      591.00     21.43 o 
  -3   3   6        4.32      -22.56     34.96 o 
  -2   3   6      836.19      856.05     32.71 o 
  -1   3   6     2797.09     2800.49     58.65 o 
   0   3   6      232.06      314.24      8.54 o 
   1   3   6      349.73      332.72     13.53 o 
   2   3   6      268.03      292.12     15.79 o 
   3   3   6     1169.93     1388.40     50.75 o 
   4   3   6       46.77       65.42     11.28 o 
   5   3   6       43.41       58.65     40.60 o 
   6   3   6       94.62       51.88     43.99 o 
   7   3   6       68.31      -50.75     54.14 o 
   8   3   6       16.99       89.10     50.75 o 
   9   3   6       52.79       60.90     57.52 o 
  10   3   6        0.08       36.09     68.80 o 
 -12   4   6      655.14      655.29     30.45 o 
 -11   4   6      236.27      208.65     21.43 o 
 -10   4   6     1967.19     1963.61     85.72 o 
  -9   4   6      324.05      297.76     18.05 o 
  -8   4   6     5326.94     6096.11    124.07 o 
  -7   4   6     4031.95     4632.14    103.76 o 
  -6   4   6     3301.95     3605.78     83.46 o 
  -5   4   6     8532.46     9264.28    118.43 o 
  -4   4   6     1425.80     1560.96     60.90 o 
  -3   4   6    12479.99    15122.40    138.73 o 
  -2   4   6      926.43      880.86     43.99 o 
  -1   4   6    11631.91    12003.86    118.43 o 
   0   4   6      167.24      161.41      6.74 o 
   1   4   6     7482.29     6434.46     86.85 o 
   2   4   6     5694.45     5173.51     84.59 o 
   3   4   6     8078.03     7795.80    108.27 o 
   4   4   6     7132.04     6837.11    110.53 o 
   5   4   6      267.45      266.18     13.53 o 
   6   4   6     2114.45     2356.11     83.46 o 
   7   4   6        0.43       27.07     43.99 o 
   8   4   6     1524.23     1496.68     58.65 o 
   9   4   6      111.27       65.42     65.42 o 
  10   4   6      437.61      473.70     23.69 o 
 -12   5   6       18.88      -21.43     81.21 o 
 -11   5   6       37.26        0.00     75.57 o 
 -10   5   6      164.11      136.47     20.30 o 
  -9   5   6        0.01      -49.63     59.78 o 
  -8   5   6       31.16       40.60     53.01 o 
  -7   5   6      203.03      260.54     15.79 o 
  -6   5   6     1182.96     1115.46     45.11 o 
  -5   5   6      777.98      773.71     32.71 o 
  -4   5   6      342.31      322.57     14.66 o 
  -3   5   6      794.50      854.92     39.48 o 
  -2   5   6     1569.05     1812.48     63.16 o 
  -1   5   6       44.26      -37.22     37.22 o 
   0   5   6      425.75      410.88     64.85 o 
   1   5   6      234.45      241.36     11.28 o 
   2   5   6        0.36      -36.09     36.09 o 
   3   5   6      487.87      472.58     21.43 o 
   4   5   6      148.67      121.81     12.41 o 
   5   5   6        0.48       -3.38     42.86 o 
   6   5   6       12.78       58.65     46.24 o 
   7   5   6       58.71       83.46     49.63 o 
   8   5   6        7.75       29.32     57.52 o 
   9   5   6       44.16        5.64     62.03 o 
  10   5   6        7.91       19.17     68.80 o 
 -11   6   6       75.12      122.94     71.06 o 
 -10   6   6     1427.72     1404.19     56.39 o 
  -9   6   6        6.18       74.44     58.65 o 
  -8   6   6     3243.62     3532.47    108.27 o 
  -7   6   6     1134.44     1147.04     50.75 o 
  -6   6   6     2981.73     3337.35     91.36 o 
  -5   6   6     3487.96     4502.43     94.74 o 
  -4   6   6     2012.11     2126.02     67.67 o 
  -3   6   6     6141.17     5911.14     97.00 o 
  -2   6   6        0.23       18.05     11.28 o 
  -1   6   6    11427.16    12016.26    133.09 o 
   0   6   6       19.57       47.41     22.16 o 
   1   6   6     3833.27     3396.00     75.57 o 
   2   6   6     2711.43     2825.30     69.93 o 
   3   6   6     2111.37     2032.41     67.67 o 
   4   6   6     3625.39     3749.02     92.48 o 
   5   6   6       71.94       67.67     13.53 o 
   6   6   6     1098.26     1286.89     46.24 o 
   7   6   6        8.91       -3.38     14.66 o 
   8   6   6      938.61     1060.19     39.48 o 
   9   6   6       56.43      -62.03     65.42 o 
  10   6   6      298.69      316.93     22.56 o 
 -11   7   6       35.12       43.99     77.82 o 
 -10   7   6       21.06       82.33     66.54 o 
  -9   7   6        0.64       46.24     59.78 o 
  -8   7   6      195.27       50.75     65.42 o 
  -7   7   6      231.79      209.78     16.92 o 
  -6   7   6       26.63       25.94     50.75 o 
  -5   7   6     1089.90     1006.05     41.73 o 
  -4   7   6       96.95       82.33     12.41 o 
  -3   7   6        0.18        5.64     11.28 o 
  -2   7   6     1278.39     1271.10     49.63 o 
  -1   7   6      399.32      401.52     18.05 o 
   0   7   6      276.60      301.02     14.10 o 
   1   7   6        8.35      -34.96     34.96 o 
   2   7   6      286.56      292.12     12.41 o 
   3   7   6      500.79      451.15     21.43 o 
   4   7   6        2.80        9.02     42.86 o 
   5   7   6       22.25       33.84     53.01 o 
   6   7   6       30.44        9.02     51.88 o 
   7   7   6        2.58      -56.39     56.39 o 
   8   7   6       21.37        7.90     59.78 o 
   9   7   6       16.66       71.06     64.29 o 
 -11   8   6       41.39      119.55     78.95 o 
 -10   8   6     1233.59     1032.00     51.88 o 
  -9   8   6       17.15       32.71     63.16 o 
  -8   8   6     2092.81     1956.84     87.97 o 
  -7   8   6      122.75      121.81     15.79 o 
  -6   8   6     2613.73     2651.61     94.74 o 
  -5   8   6      831.24      845.90     36.09 o 
  -4   8   6     1199.31     1185.39     51.88 o 
  -3   8   6     5849.28     5906.62    111.66 o 
  -2   8   6        0.13      -41.73     41.73 o 
  -1   8   6     6170.12     5933.69    106.02 o 
   0   8   6      233.46      215.78     14.10 o 
   1   8   6     2521.50     2503.86     75.57 o 
   2   8   6     1466.13     1509.08     56.39 o 
   3   8   6     1562.07     1593.67     65.42 o 
   4   8   6     1233.35     1352.31     55.27 o 
   5   8   6       14.56      -54.14     54.14 o 
   6   8   6     1073.01     1048.91     45.11 o 
   7   8   6        7.32      -28.20     59.78 o 
   8   8   6      572.79      541.37     28.20 o 
   9   8   6       43.99       57.52     73.31 o 
 -10   9   6        0.01       45.11     72.18 o 
  -9   9   6        4.39       90.23     69.93 o 
  -8   9   6      312.70      333.85     20.30 o 
  -7   9   6       22.77       72.18     55.27 o 
  -6   9   6       40.73       28.20     55.27 o 
  -5   9   6       28.71       32.71     46.24 o 
  -4   9   6      120.43      179.33     14.66 o 
  -3   9   6       16.68       -2.26     46.24 o 
  -2   9   6      138.86      159.03     13.53 o 
  -1   9   6      191.97       51.88     49.63 o 
   0   9   6      307.91      303.55     10.28 o 
   1   9   6        8.47       45.11     38.35 o 
   2   9   6       20.85        0.00     46.24 o 
   3   9   6      242.42      227.83     15.79 o 
   4   9   6      121.55      151.13     15.79 o 
   5   9   6       35.22      -53.01     57.52 o 
   6   9   6       45.25       20.30     56.39 o 
   7   9   6        5.87      -50.75     64.29 o 
   8   9   6        5.94       12.41     59.78 o 
   9   9   6        6.31       37.22     73.31 o 
 -10  10   6      650.49      646.27     27.07 o 
  -9  10   6       32.79      -45.11     69.93 o 
  -8  10   6      954.65      876.35     38.35 o 
  -7  10   6      210.91      137.60     19.17 o 
  -6  10   6      718.40      676.72     28.20 o 
  -5  10   6      414.93      421.82     18.05 o 
  -4  10   6      470.51      549.27     20.30 o 
  -3  10   6     3019.70     2742.97     94.74 o 
  -2  10   6       20.42       63.16     45.11 o 
  -1  10   6     2140.62     2056.10     73.31 o 
   0  10   6      179.30      173.58     19.17 o 
   1  10   6     1377.48     1240.65     49.63 o 
   2  10   6      154.56      162.41     14.66 o 
   3  10   6      844.63      812.06     36.09 o 
   4  10   6      736.97      789.50     34.96 o 
   5  10   6       40.45       37.22     16.92 o 
   6  10   6      924.69     1050.04     40.60 o 
   7  10   6       45.23       21.43     65.42 o 
   8  10   6      371.09      420.69     23.69 o 
  -9  11   6        3.08       39.48     75.57 o 
  -8  11   6       76.48      -39.48     76.69 o 
  -7  11   6      121.00      151.13     19.17 o 
  -6  11   6        0.31       -5.64     55.27 o 
  -5  11   6        6.58      -22.56     57.52 o 
  -4  11   6       70.29       80.08     15.79 o 
  -3  11   6        0.84      -46.24     53.01 o 
  -2  11   6      135.42       31.58     54.14 o 
  -1  11   6       11.09       32.71     46.24 o 
   0  11   6       61.83       58.43     14.11 o 
   1  11   6       25.18       38.35     48.50 o 
   2  11   6       11.42      -53.01     56.39 o 
   3  11   6      194.53      196.25     16.92 o 
   4  11   6        1.35      -28.20     55.27 o 
   5  11   6       10.66        7.90     62.03 o 
   6  11   6        3.04       12.41     64.29 o 
   7  11   6        6.49       13.53     72.18 o 
  -8  12   6      440.19      429.72     22.56 o 
  -7  12   6      192.55      164.67     21.43 o 
  -6  12   6      500.06      482.73     30.45 o 
  -5  12   6      139.03      117.30     16.92 o 
  -4  12   6      369.64      385.73     19.17 o 
  -3  12   6     1333.37     1304.94     47.37 o 
  -2  12   6       59.87       20.30     54.14 o 
  -1  12   6     1068.35     1060.19     39.48 o 
   0  12   6      197.23      207.53     11.96 o 
   1  12   6      352.62      271.82     18.05 o 
   2  12   6      415.44      371.07     18.05 o 
   3  12   6      400.88      394.75     19.17 o 
   4  12   6      538.21      565.06     27.07 o 
   5  12   6       61.43       57.52     68.80 o 
   6  12   6      477.59      512.05     27.07 o 
   7  12   6       16.15       -6.77     69.93 o 
  -8  13   6        3.50      -76.69     76.69 o 
  -7  13   6        7.15      -74.44     74.44 o 
  -6  13   6       30.30      -57.52     69.93 o 
  -5  13   6        4.27      -63.16     65.42 o 
  -4  13   6       13.23      -25.94     59.78 o 
  -3  13   6        0.19      -59.78     59.78 o 
  -2  13   6       41.47       77.82     59.78 o 
  -1  13   6       14.65      -13.53     58.65 o 
   0  13   6       33.78       10.11     41.02 o 
   1  13   6       77.20       11.28     59.78 o 
   2  13   6        0.56      -20.30     59.78 o 
   3  13   6       12.49       -5.64     62.03 o 
   4  13   6        0.04      -43.99     67.67 o 
   5  13   6        1.89        3.38     66.54 o 
   6  13   6        0.03       98.12     72.18 o 
  -6  14   6      194.12      169.18     23.69 o 
  -5  14   6      145.20      115.04     20.30 o 
  -4  14   6      251.87      259.41     21.43 o 
  -3  14   6      697.57      707.17     33.84 o 
  -2  14   6        5.61       12.41     55.27 o 
  -1  14   6      665.76      600.02     32.71 o 
   0  14   6      120.45      151.04     19.74 o 
   1  14   6       92.98       42.86     67.67 o 
   2  14   6      190.41      163.54     20.30 o 
   3  14   6       69.59       84.59     66.54 o 
   4  14   6      226.44      243.62     21.43 o 
   5  14   6       48.15       64.29     71.06 o 
  -5  15   6        1.22      -77.82     77.82 o 
  -4  15   6        0.04      -68.80     68.80 o 
  -3  15   6        5.63      -63.16     63.16 o 
  -2  15   6        0.72      -63.16     63.16 o 
  -1  15   6        5.04        9.02     64.29 o 
   0  15   6        4.27       39.82     47.93 o 
   1  15   6        1.38       39.48     59.78 o 
   2  15   6        0.34       23.69     66.54 o 
   3  15   6        0.41      -59.78     68.80 o 
  -3  16   6      168.13      161.28     22.56 o 
  -2  16   6        0.26      -71.06     71.06 o 
  -1  16   6      234.34      269.56     22.56 o 
   0  16   6       30.79       39.13     19.45 o 
   1  16   6       71.36       53.01     75.57 o 
 -12   1   7      547.10      443.25     22.56 o 
 -11   1   7     1898.27     1760.60     71.06 o 
 -10   1   7       84.51      103.76     56.39 o 
  -9   1   7     3518.92     3532.47    104.89 o 
  -8   1   7       52.88       14.66     51.88 o 
  -7   1   7     2712.31     2838.83     77.82 o 
  -6   1   7     1053.49     1191.02     47.37 o 
  -5   1   7     9051.30    10694.41    125.19 o 
  -4   1   7     4797.81     5077.64     84.59 o 
  -3   1   7     4548.05     5028.02     77.82 o 
  -2   1   7    26123.09    27153.33    163.54 o 
  -1   1   7     1896.17     2022.26     50.75 o 
   0   1   7     7261.08     6391.45    306.22 o 
   1   1   7       73.33       46.24      9.02 o 
   2   1   7     3917.44     3756.92     71.06 o 
   3   1   7     1393.91     1343.29     53.01 o 
   4   1   7     7061.03     6523.57    107.15 o 
   5   1   7     6269.08     7022.08    118.43 o 
   6   1   7       41.84       11.28     43.99 o 
   7   1   7     2164.40     2058.35     83.46 o 
   8   1   7      184.23      166.92     16.92 o 
   9   1   7      758.91      669.95     29.32 o 
  10   1   7       55.90        3.38     69.93 o 
 -12   2   7       30.05        3.38     69.93 o 
 -11   2   7        1.50      -71.06     71.06 o 
 -10   2   7       17.67       25.94     59.78 o 
  -9   2   7        0.09       38.35     53.01 o 
  -8   2   7       21.70        9.02     51.88 o 
  -7   2   7      566.02      603.41     25.94 o 
  -6   2   7      120.96      139.86     11.28 o 
  -5   2   7       20.53       14.66     33.84 o 
  -4   2   7       39.76       15.79     10.15 o 
  -3   2   7        8.59       49.63     32.71 o 
  -2   2   7       31.15      -31.58     31.58 o 
  -1   2   7        4.62       -3.38     29.32 o 
   0   2   7        0.31      -19.59     20.87 o 
   1   2   7       75.79      103.76      9.02 o 
   2   2   7     1156.63     1133.50     43.99 o 
   3   2   7       29.77       49.63     34.96 o 
   4   2   7        0.03      -37.22     39.48 o 
   5   2   7        5.97       24.81     40.60 o 
   6   2   7      176.40       84.59     48.50 o 
   7   2   7       58.21       69.93     14.66 o 
   8   2   7        0.08      -41.73     51.88 o 
   9   2   7        0.30        7.90     57.52 o 
  10   2   7        5.52      -42.86     66.54 o 
 -12   3   7      468.90      466.94     23.69 o 
 -11   3   7     1429.38     1322.98     58.65 o 
 -10   3   7       13.14       14.66     58.65 o 
  -9   3   7     3244.86     3658.79    106.02 o 
  -8   3   7       37.94        7.90     51.88 o 
  -7   3   7     1283.96     1388.40     60.90 o 
  -6   3   7      584.17      795.14     28.20 o 
  -5   3   7     9234.83     9653.39    118.43 o 
  -4   3   7     4429.36     5302.09     85.72 o 
  -3   3   7     4685.53     5241.18     83.46 o 
  -2   3   7    21989.06    23138.13    160.16 o 
  -1   3   7      115.54      129.70     10.15 o 
   0   3   7     7563.41     7269.77    261.10 o 
   1   3   7      208.59      182.71     10.15 o 
   2   3   7     5813.59     5534.43     85.72 o 
   3   3   7     2316.49     2054.97     64.29 o 
   4   3   7     2972.32     2894.10     76.69 o 
   5   3   7     7557.51     7997.68    133.09 o 
   6   3   7      232.49      251.51     14.66 o 
   7   3   7     1904.31     2093.32     77.82 o 
   8   3   7       96.13       53.01     56.39 o 
   9   3   7      586.89      570.70     21.43 o 
  10   3   7       73.16       62.03     67.67 o 
 -12   4   7       68.74       83.46     77.82 o 
 -11   4   7       29.16      -49.63     73.31 o 
 -10   4   7       60.66      -18.05     59.78 o 
  -9   4   7        2.44       27.07     53.01 o 
  -8   4   7        2.25      -46.24     56.39 o 
  -7   4   7     1685.57     1928.65     76.69 o 
  -6   4   7       25.01      -46.24     46.24 o 
  -5   4   7        5.92      -10.15     34.96 o 
  -4   4   7     1354.34     1459.46     56.39 o 
  -3   4   7      771.85      751.16     30.45 o 
  -2   4   7      357.91      300.01     12.41 o 
  -1   4   7      368.21      340.61     14.66 o 
   0   4   7        2.80       -5.43      9.66 o 
   1   4   7      367.49      349.64     14.66 o 
   2   4   7      192.79      197.38     10.15 o 
   3   4   7        2.10      -37.22     37.22 o 
   4   4   7      113.47       72.18     42.86 o 
   5   4   7       99.48       67.67     47.37 o 
   6   4   7       34.89       47.37     47.37 o 
   7   4   7      163.36      169.18     15.79 o 
   8   4   7        7.96      -62.03     62.03 o 
   9   4   7        0.02       -5.64     62.03 o 
  10   4   7       14.02      -12.41     69.93 o 
 -12   5   7      299.31      330.46     24.81 o 
 -11   5   7     1225.76     1085.01     53.01 o 
 -10   5   7      238.97      258.28     19.17 o 
  -9   5   7     3032.33     3005.76    102.64 o 
  -8   5   7        7.63       48.50     49.63 o 
  -7   5   7     2366.36     2407.99     84.59 o 
  -6   5   7     1080.83     1043.27     46.24 o 
  -5   5   7     3452.25     3802.03     86.85 o 
  -4   5   7     7580.88     7724.74    110.53 o 
  -3   5   7     3744.44     3688.12     78.95 o 
  -2   5   7    13837.87    13840.02    137.60 o 
  -1   5   7        1.56      -16.92     33.84 o 
   0   5   7     6270.60     6014.77    275.76 o 
   1   5   7      343.07      333.85     15.79 o 
   2   5   7     6117.66     5704.74     97.00 o 
   3   5   7      825.53      726.34     28.20 o 
   4   5   7     1616.68     1680.52     67.67 o 
   5   5   7     4584.04     4984.03    112.79 o 
   6   5   7      346.37      354.15     16.92 o 
   7   5   7     1173.59     1325.24     53.01 o 
   8   5   7       65.09      -33.84     64.29 o 
   9   5   7      494.02      499.64     24.81 o 
  10   5   7       79.21       55.27     71.06 o 
 -11   6   7       43.06        9.02     21.43 o 
 -10   6   7       41.99       -5.64     67.67 o 
  -9   6   7       92.11       38.35     63.16 o 
  -8   6   7       88.30       92.48     16.92 o 
  -7   6   7      108.58      145.49     15.79 o 
  -6   6   7      224.22      216.55     14.66 o 
  -5   6   7      119.00      129.70     12.41 o 
  -4   6   7      371.34      372.20     13.53 o 
  -3   6   7      159.55      171.44     11.28 o 
  -2   6   7      190.11      200.76     11.28 o 
  -1   6   7      623.30      577.47     25.94 o 
   0   6   7        5.07       -8.41     34.96 o 
   1   6   7      314.19      289.86     14.66 o 
   2   6   7      125.48      131.96     11.28 o 
   3   6   7        1.20       46.24     38.35 o 
   4   6   7       10.32       -5.64     45.11 o 
   5   6   7      104.58      140.98     14.66 o 
   6   6   7        6.98       58.65     49.63 o 
   7   6   7       95.73       33.84     58.65 o 
   8   6   7        0.56      -57.52     58.65 o 
   9   6   7        0.01       27.07     64.29 o 
 -11   7   7      447.17      407.16     25.94 o 
 -10   7   7      168.70      204.14     21.43 o 
  -9   7   7     1746.64     1694.05     78.95 o 
  -8   7   7        0.19       46.24     56.39 o 
  -7   7   7     2796.22     3371.19    102.64 o 
  -6   7   7     1887.50     2533.18     89.10 o 
  -5   7   7     4372.33     4818.24    113.91 o 
  -4   7   7     2967.57     2916.66     83.46 o 
  -3   7   7     1999.73     2010.98     69.93 o 
  -2   7   7     9025.27     8550.34    121.81 o 
  -1   7   7       34.13       10.15     37.22 o 
   0   7   7     4107.40     3879.56     67.11 o 
   1   7   7     1363.81     1395.17     54.14 o 
   2   7   7     2558.98     2515.14     76.69 o 
   3   7   7     1102.19     1133.50     48.50 o 
   4   7   7     1066.20     1149.29     48.50 o 
   5   7   7     2506.75     2600.85     94.74 o 
   6   7   7      405.22      406.03     18.05 o 
   7   7   7      577.79      638.37     22.56 o 
   8   7   7        4.58       22.56     59.78 o 
   9   7   7      326.10      362.04     21.43 o 
 -11   8   7        5.18       22.56     80.08 o 
 -10   8   7       11.19       25.94     69.93 o 
  -9   8   7       21.12       81.21     65.42 o 
  -8   8   7       73.63       86.85     62.03 o 
  -7   8   7      133.91      129.70     16.92 o 
  -6   8   7      174.50      140.98     15.79 o 
  -5   8   7      108.46       48.50     51.88 o 
  -4   8   7      261.52      257.15     14.66 o 
  -3   8   7      407.66      385.73     18.05 o 
  -2   8   7       28.09       32.71     11.28 o 
  -1   8   7       29.00       37.22     41.73 o 
   0   8   7        0.39      -27.08     27.08 o 
   1   8   7      166.74      189.48     12.41 o 
   2   8   7       91.26       91.36     12.41 o 
   3   8   7      100.90       91.36     13.53 o 
   4   8   7       28.06       34.96     14.66 o 
   5   8   7      170.36      178.20     16.92 o 
   6   8   7       10.23        4.51     55.27 o 
   7   8   7       47.07       71.06     58.65 o 
   8   8   7        0.00        9.02     62.03 o 
   9   8   7        1.04      -16.92     67.67 o 
 -10   9   7       66.93       29.32     77.82 o 
  -9   9   7     1072.98     1130.12     50.75 o 
  -8   9   7       22.02      -45.11     65.42 o 
  -7   9   7     1536.26     1688.41     59.78 o 
  -6   9   7      952.28      942.89     39.48 o 
  -5   9   7     1548.61     1588.03     62.03 o 
  -4   9   7      862.31      904.55     40.60 o 
  -3   9   7      942.05      895.52     36.09 o 
  -2   9   7     3449.74     3279.83     92.48 o 
  -1   9   7      312.96      286.48     14.66 o 
   0   9   7     3208.69     2856.29    104.33 o 
   1   9   7      165.53      155.65     13.53 o 
   2   9   7     2444.93     2283.92     86.85 o 
   3   9   7      899.24      894.40     37.22 o 
   4   9   7      997.55     1041.02     48.50 o 
   5   9   7      904.48      905.67     32.71 o 
   6   9   7      119.43      106.02     63.16 o 
   7   9   7      365.22      372.20     21.43 o 
   8   9   7        2.91       41.73     66.54 o 
 -10  10   7        8.62      -65.42     82.33 o 
  -9  10   7       39.04       76.69     74.44 o 
  -8  10   7       43.14      -92.48     92.48 o 
  -7  10   7       16.89       98.12     60.90 o 
  -6  10   7        1.06       20.30     54.14 o 
  -5  10   7        2.49       25.94     49.63 o 
  -4  10   7       40.26       84.59     50.75 o 
  -3  10   7       94.61      108.27     14.66 o 
  -2  10   7        8.13      -48.50     48.50 o 
  -1  10   7       26.96       14.66     46.24 o 
   0  10   7        0.11      -33.09     33.09 o 
   1  10   7       66.99      -39.48     54.14 o 
   2  10   7       73.34       67.67     47.37 o 
   3  10   7       36.92      -27.07     56.39 o 
   4  10   7        7.39      -23.69     54.14 o 
   5  10   7      101.24       57.52     59.78 o 
   6  10   7       43.96       63.16     62.03 o 
   7  10   7        0.00       31.58     63.16 o 
   8  10   7        5.39      -33.84     68.80 o 
  -9  11   7      558.40      518.82     28.20 o 
  -8  11   7        0.59      -38.35     68.80 o 
  -7  11   7      877.28      865.07     40.60 o 
  -6  11   7      364.51      346.25     20.30 o 
  -5  11   7      694.75      654.16     28.20 o 
  -4  11   7      559.85      524.46     19.17 o 
  -3  11   7      426.58      409.41     18.05 o 
  -2  11   7     1371.17     1307.19     49.63 o 
  -1  11   7       81.90       76.69     48.50 o 
   0  11   7     2293.59     2138.28     63.00 o 
   1  11   7       46.69       64.29     14.66 o 
   2  11   7      811.97      807.55     37.22 o 
   3  11   7      742.79      664.31     32.71 o 
   4  11   7      231.51      207.53     18.05 o 
   5  11   7      371.13      431.97     20.30 o 
   6  11   7       77.67       66.54     19.17 o 
   7  11   7      189.23      196.25     21.43 o 
  -8  12   7        3.06       18.05     72.18 o 
  -7  12   7       51.35       47.37     68.80 o 
  -6  12   7        5.94      -48.50     67.67 o 
  -5  12   7        0.25       25.94     59.78 o 
  -4  12   7       45.12       60.90     16.92 o 
  -3  12   7      208.04      189.48     18.05 o 
  -2  12   7       43.85        2.26     55.27 o 
  -1  12   7        0.83      -49.63     55.27 o 
   0  12   7        1.81      -27.88     49.63 o 
   1  12   7        6.99       55.27     49.63 o 
   2  12   7       19.86      -18.05     56.39 o 
   3  12   7        2.43       28.20     60.90 o 
   4  12   7        0.64      -23.69     58.65 o 
   5  12   7        8.74       43.99     59.78 o 
   6  12   7        9.70        6.77     66.54 o 
  -7  13   7      491.04      506.41     24.81 o 
  -6  13   7      213.58      237.98     20.30 o 
  -5  13   7      200.71      198.50     20.30 o 
  -4  13   7      270.86      208.65     19.17 o 
  -3  13   7      104.33      119.55     18.05 o 
  -2  13   7      484.56      412.80     21.43 o 
  -1  13   7       68.89       41.73     59.78 o 
   0  13   7      963.87      882.96     28.91 o 
   1  13   7        0.88       48.50     53.01 o 
   2  13   7      305.76      289.86     19.17 o 
   3  13   7      127.46      119.55     68.80 o 
   4  13   7       37.16       48.50     62.03 o 
   5  13   7      121.69      101.51     20.30 o 
  -6  14   7        3.14      -67.67     76.69 o 
  -5  14   7       16.61       25.94     65.42 o 
  -4  14   7        1.74      -33.84     66.54 o 
  -3  14   7        9.49       -9.02     19.17 o 
  -2  14   7        0.05      -15.79     59.78 o 
  -1  14   7        1.16      -39.48     63.16 o 
   0  14   7        5.72        4.15     45.01 o 
   1  14   7        1.34       15.79     62.03 o 
   2  14   7        0.01      -51.88     67.67 o 
   3  14   7       10.52       -3.38     65.42 o 
   4  14   7        2.70       -6.77     67.67 o 
  -5  15   7       53.05      -40.60     69.93 o 
  -4  15   7      115.77       90.23     22.56 o 
  -3  15   7       94.40      133.09     19.17 o 
  -2  15   7      124.21       34.96     69.93 o 
  -1  15   7       14.78       54.14     60.90 o 
   0  15   7      454.60      476.80     25.38 o 
   1  15   7        2.51       50.75     65.42 o 
   2  15   7      153.07      107.15     74.44 o 
   3  15   7       48.67      -24.81     77.82 o 
  -2  16   7        1.97      106.02     62.03 o 
  -1  16   7        6.08      -73.31     73.31 o 
   0  16   7        0.63      -48.33    106.02 o 
 -12   0   8       21.05       67.67     65.42 o 
 -11   0   8     1146.55     1002.67     34.96 o 
 -10   0   8     2767.67     2638.07     99.25 o 
  -9   0   8     1404.14     1503.44     62.03 o 
  -8   0   8     9680.19    12149.35    163.54 o 
  -7   0   8     1873.51     1900.45     71.06 o 
  -6   0   8     6001.23     6357.77    104.89 o 
  -5   0   8      332.18      427.46     15.79 o 
  -4   0   8     4480.65     4961.47     83.46 o 
  -3   0   8     5060.95     5431.79     83.46 o 
  -2   0   8    15751.67    16055.15    131.96 o 
  -1   0   8    10323.45     9744.75    103.76 o 
   0   0   8      106.27      146.76      6.38 o 
   1   0   8     8351.82     7104.42     95.87 o 
   2   0   8      918.95      900.04     36.09 o 
   3   0   8     3560.90     3236.97     74.44 o 
   4   0   8     1849.73     1831.65     66.54 o 
   5   0   8     1352.29     1279.00     50.75 o 
   6   0   8     1671.14     1577.88     60.90 o 
   7   0   8      693.70      729.73     32.71 o 
   8   0   8      671.09      741.01     25.94 o 
   9   0   8       41.76       65.42     57.52 o 
  10   0   8      403.66      401.52     22.56 o 
 -12   1   8        3.52      -19.17     73.31 o 
 -11   1   8        0.09      -24.81     65.42 o 
 -10   1   8       20.70       86.85     57.52 o 
  -9   1   8        1.42      -50.75     56.39 o 
  -8   1   8      221.98      228.96     16.92 o 
  -7   1   8        4.57      -20.30     43.99 o 
  -6   1   8       60.49       53.01     11.28 o 
  -5   1   8       75.75       51.88     11.28 o 
  -4   1   8      350.56      397.01     15.79 o 
  -3   1   8       46.23      -22.56     33.84 o 
  -2   1   8      144.73      196.25     10.15 o 
  -1   1   8      379.43      358.66     15.79 o 
   0   1   8       77.22      124.63      6.38 o 
   1   1   8       77.92       10.15     34.96 o 
   2   1   8     1220.73     1204.56     46.24 o 
   3   1   8      114.08      115.04     10.15 o 
   4   1   8        9.94      -40.60     40.60 o 
   5   1   8       15.40       20.30     43.99 o 
   6   1   8        3.26       80.08     42.86 o 
   7   1   8        9.62      -30.45     54.14 o 
   8   1   8        1.33       45.11     53.01 o 
   9   1   8        4.72      -63.16     67.67 o 
  10   1   8        0.48       66.54     64.29 o 
 -12   2   8      124.19       34.96     75.57 o 
 -11   2   8     1099.92      994.78     50.75 o 
 -10   2   8     1651.40     1634.28     66.54 o 
  -9   2   8     1106.44     1176.36     48.50 o 
  -8   2   8     8683.01     9062.39    147.75 o 
  -7   2   8      505.15      567.32     22.56 o 
  -6   2   8     4809.83     5189.30     95.87 o 
  -5   2   8     1664.74     1863.23     59.78 o 
  -4   2   8     2827.92     3269.68     71.06 o 
  -3   2   8     4115.57     4238.51     77.82 o 
  -2   2   8     9452.52     9266.53    106.02 o 
  -1   2   8    17701.18    17415.35    139.86 o 
   0   2   8       81.33       87.97      6.74 o 
   1   2   8    10231.72     8808.62    106.02 o 
   2   2   8      913.28      853.79     33.84 o 
   3   2   8     3109.77     2867.03     74.44 o 
   4   2   8      435.74      376.71     15.79 o 
   5   2   8      763.66      747.77     33.84 o 
   6   2   8     2062.61     1980.53     81.21 o 
   7   2   8      694.63      733.11     29.32 o 
   8   2   8     1024.94     1002.67     48.50 o 
   9   2   8       15.30       72.18     63.16 o 
  10   2   8      386.64      419.57     23.69 o 
 -12   3   8       10.37       36.09     68.80 o 
 -11   3   8        2.68      -67.67     67.67 o 
 -10   3   8       26.08       29.32     16.92 o 
  -9   3   8      202.76      173.69     18.05 o 
  -8   3   8      673.72      812.06     28.20 o 
  -7   3   8      394.73      431.97     15.79 o 
  -6   3   8       18.01       -9.02     38.35 o 
  -5   3   8       43.76       21.43     11.28 o 
  -4   3   8      490.59      498.52     21.43 o 
  -3   3   8       15.66       46.24     32.71 o 
  -2   3   8       22.09      -20.30     34.96 o 
  -1   3   8      199.17      159.03     11.28 o 
   0   3   8       34.33       21.43      7.18 o 
   1   3   8        0.02       20.30     29.32 o 
   2   3   8      380.63      416.18     16.92 o 
   3   3   8       30.00       10.15     34.96 o 
   4   3   8       79.68       19.17     43.99 o 
   5   3   8      165.75      128.58     14.66 o 
   6   3   8       63.69       98.12     14.66 o 
   7   3   8        2.65       31.58     51.88 o 
   8   3   8        0.62       41.73     16.92 o 
   9   3   8       16.60       55.27     62.03 o 
  10   3   8        5.90      -66.54     66.54 o 
 -12   4   8      223.80      205.27     22.56 o 
 -11   4   8      408.00      409.41     22.56 o 
 -10   4   8      820.65      769.20     30.45 o 
  -9   4   8      489.51      521.07     23.69 o 
  -8   4   8     5290.58     5780.30    126.32 o 
  -7   4   8       20.35       -2.26     46.24 o 
  -6   4   8     4956.14     5253.59    101.51 o 
  -5   4   8      271.05      357.53     12.41 o 
  -4   4   8     2593.92     2738.45     68.80 o 
  -3   4   8     1924.91     2030.16     62.03 o 
  -2   4   8     8657.53     8888.70    111.66 o 
  -1   4   8    16277.27    15790.10    144.37 o 
   0   4   8      249.32      250.98      7.98 o 
   1   4   8     7710.71     7087.50    101.51 o 
   2   4   8     2561.44     2682.06     72.18 o 
   3   4   8     2476.25     2562.51     73.31 o 
   4   4   8      353.87      381.22     18.05 o 
   5   4   8      692.61      716.19     31.58 o 
   6   4   8     1359.00     1356.82     53.01 o 
   7   4   8      296.26      328.21     19.17 o 
   8   4   8      987.39      925.98     38.35 o 
   9   4   8        5.78       50.75     58.65 o 
 -11   5   8        3.97      -66.54     72.18 o 
 -10   5   8       34.98       40.60     64.29 o 
  -9   5   8       23.44      -57.52     57.52 o 
  -8   5   8       10.71      -32.71     56.39 o 
  -7   5   8      171.97       80.08     54.14 o 
  -6   5   8       18.28      -34.96     47.37 o 
  -5   5   8       10.37        1.13     40.60 o 
  -4   5   8        7.38        1.13     36.09 o 
  -3   5   8      467.56      506.41     19.17 o 
  -2   5   8      139.79      154.52     11.28 o 
  -1   5   8      823.53      765.82     32.71 o 
   0   5   8     1942.53     1824.49     43.84 o 
   1   5   8      344.35      386.86     14.66 o 
   2   5   8       23.97       12.41     10.15 o 
   3   5   8       33.00       23.69     38.35 o 
   4   5   8      126.58      133.09     13.53 o 
   5   5   8      285.68      288.73     15.79 o 
   6   5   8      240.46      230.08     16.92 o 
   7   5   8        0.01       21.43     54.14 o 
   8   5   8       48.71       93.61     59.78 o 
   9   5   8       16.86       58.65     64.29 o 
 -11   6   8      554.62      430.84     25.94 o 
 -10   6   8      927.11      850.41     32.71 o 
  -9   6   8      471.42      464.68     21.43 o 
  -8   6   8     3790.01     3832.48    116.17 o 
  -7   6   8        1.53      -34.96     49.63 o 
  -6   6   8     2337.00     2458.74     85.72 o 
  -5   6   8      772.12      860.56     37.22 o 
  -4   6   8     1439.14     1545.17     56.39 o 
  -3   6   8     3118.02     3176.07     77.82 o 
  -2   6   8     3389.42     2824.17     76.69 o 
  -1   6   8     7337.60     6665.68    106.02 o 
   0   6   8      182.47      159.69      7.98 o 
   1   6   8     3606.26     3191.86     81.21 o 
   2   6   8      563.62      532.35     27.07 o 
   3   6   8     2973.88     2970.79     85.72 o 
   4   6   8      695.43      691.38     31.58 o 
   5   6   8      628.36      627.09     23.69 o 
   6   6   8     1469.36     1501.19     64.29 o 
   7   6   8      119.35      153.39     16.92 o 
   8   6   8      702.17      750.03     28.20 o 
   9   6   8        0.28       19.17     66.54 o 
 -11   7   8        0.89      -56.39     81.21 o 
 -10   7   8       31.12      -68.80     68.80 o 
  -9   7   8       71.27      106.02     66.54 o 
  -8   7   8       24.54       22.56     58.65 o 
  -7   7   8        3.25        0.00     54.14 o 
  -6   7   8      224.57      201.89     15.79 o 
  -5   7   8      183.10      183.84     15.79 o 
  -4   7   8        0.10      -21.43     42.86 o 
  -3   7   8      118.12      130.83     12.41 o 
  -2   7   8       33.22       21.43     39.48 o 
  -1   7   8      528.08      531.22     21.43 o 
   0   7   8     1178.93     1039.22     29.90 o 
   1   7   8       11.20        0.00     38.35 o 
   2   7   8      101.54      104.89     12.41 o 
   3   7   8       38.97       72.18     45.11 o 
   4   7   8      116.67       98.12     53.01 o 
   5   7   8       62.08       55.27     54.14 o 
   6   7   8      233.50      230.08     18.05 o 
   7   7   8        4.39      -60.90     60.90 o 
   8   7   8       19.63       65.42     60.90 o 
   9   7   8       14.32      -22.56     71.06 o 
 -10   8   8      473.72      473.70     23.69 o 
  -9   8   8      249.30      242.49     21.43 o 
  -8   8   8     1661.95     1938.80     78.95 o 
  -7   8   8       15.54       67.67     55.27 o 
  -6   8   8      850.58      877.48     41.73 o 
  -5   8   8      892.09     1101.92     34.96 o 
  -4   8   8     1925.56     1997.45     77.82 o 
  -3   8   8     2157.53     2236.55     78.95 o 
  -2   8   8      884.11      869.58     34.96 o 
  -1   8   8     3742.74     3546.00     92.48 o 
   0   8   8      377.51      378.27     28.20 o 
   1   8   8     1591.85     1439.15     63.16 o 
   2   8   8       18.61      -42.86     43.99 o 
   3   8   8     1941.54     2058.35     82.33 o 
   4   8   8      970.05     1027.48     38.35 o 
   5   8   8      416.32      415.05     18.05 o 
   6   8   8     1092.06     1182.00     46.24 o 
   7   8   8       62.00       57.52     60.90 o 
   8   8   8      351.64      359.79     22.56 o 
 -10   9   8       40.91       46.24     73.31 o 
  -9   9   8      204.61      270.69     22.56 o 
  -8   9   8        6.59       99.25     55.27 o 
  -7   9   8        5.42      -60.90     60.90 o 
  -6   9   8       42.56       49.63     15.79 o 
  -5   9   8      160.31      100.38     56.39 o 
  -4   9   8        0.02      -51.88     51.88 o 
  -3   9   8       91.73       90.23     14.66 o 
  -2   9   8       21.00        0.00     45.11 o 
  -1   9   8      106.23      124.07     13.53 o 
   0   9   8      349.92      356.49     11.17 o 
   1   9   8       51.26       34.96     45.11 o 
   2   9   8        9.40       20.30     47.37 o 
   3   9   8      123.90      154.52     15.79 o 
   4   9   8        0.35      -57.52     57.52 o 
   5   9   8        3.11       12.41     56.39 o 
   6   9   8       33.19       97.00     59.78 o 
   7   9   8       24.88        5.64     62.03 o 
   8   9   8       15.40       23.69     72.18 o 
  -9  10   8      108.90      101.51     21.43 o 
  -8  10   8      564.69      549.27     25.94 o 
  -7  10   8       18.45      -25.94     64.29 o 
  -6  10   8     1223.34     1186.51     54.14 o 
  -5  10   8      260.71      243.62     16.92 o 
  -4  10   8     1319.33     1418.85     53.01 o 
  -3  10   8     1703.26     1776.39     62.03 o 
  -2  10   8      807.61      762.44     32.71 o 
  -1  10   8     1094.79     1094.03     42.86 o 
   0  10   8        0.74       36.25     32.14 o 
   1  10   8     1427.99     1295.92     60.90 o 
   2  10   8       50.46       60.90     14.66 o 
   3  10   8     1078.51     1086.13     47.37 o 
   4  10   8      633.89      615.81     24.81 o 
   5  10   8      291.81      340.61     19.17 o 
   6  10   8      500.65      531.22     23.69 o 
   7  10   8       53.04       41.73     67.67 o 
  -9  11   8       35.55      115.04     75.57 o 
  -8  11   8        3.27       32.71     63.16 o 
  -7  11   8        7.66       21.43     67.67 o 
  -6  11   8        0.05       25.94     62.03 o 
  -5  11   8       76.31      109.40     58.65 o 
  -4  11   8       16.90       57.52     50.75 o 
  -3  11   8        7.35      -57.52     58.65 o 
  -2  11   8       43.34      -12.41     56.39 o 
  -1  11   8        0.08       60.90     48.50 o 
   0  11   8      128.18      108.36     15.79 o 
   1  11   8        8.61       -6.77     50.75 o 
   2  11   8       17.65      -54.14     54.14 o 
   3  11   8       25.70       36.09     53.01 o 
   4  11   8       28.11      -13.53     62.03 o 
   5  11   8       16.87        3.38     65.42 o 
   6  11   8        0.99       64.29     64.29 o 
   7  11   8        3.61      -23.69     68.80 o 
  -8  12   8      303.38      337.23     24.81 o 
  -7  12   8        4.92       25.94     67.67 o 
  -6  12   8      847.37      898.91     38.35 o 
  -5  12   8      197.09      205.27     19.17 o 
  -4  12   8      556.74      613.56     20.30 o 
  -3  12   8      820.19      859.43     38.35 o 
  -2  12   8      135.77      122.94     16.92 o 
  -1  12   8      713.82      702.66     30.45 o 
   0  12   8        0.52        6.58     38.26 o 
   1  12   8      842.37      774.84     34.96 o 
   2  12   8       12.51      -32.71     57.52 o 
   3  12   8      618.57      584.23     29.32 o 
   4  12   8      139.24      154.52     19.17 o 
   5  12   8       98.56       45.11     67.67 o 
   6  12   8      221.56      283.09     22.56 o 
  -7  13   8       11.44      -65.42     75.57 o 
  -6  13   8       16.34       58.65     71.06 o 
  -5  13   8        3.60       43.99     62.03 o 
  -4  13   8        1.31       -5.64     56.39 o 
  -3  13   8        0.47      -34.96     62.03 o 
  -2  13   8        0.65       -4.51     16.92 o 
  -1  13   8       12.09        3.38     56.39 o 
   0  13   8       10.88      -41.47     41.47 o 
   1  13   8        3.01      -58.65     60.90 o 
   2  13   8        0.74       12.41     57.52 o 
   3  13   8       43.41      -66.54     66.54 o 
   4  13   8        0.01       16.92     64.29 o 
   5  13   8        5.02      -58.65     71.06 o 
  -6  14   8      522.62      530.10     25.94 o 
  -5  14   8       45.90        6.77     69.93 o 
  -4  14   8      278.02      293.24     21.43 o 
  -3  14   8      339.52      355.28     21.43 o 
  -2  14   8       69.08       19.17     72.18 o 
  -1  14   8      226.40      223.32     20.30 o 
   0  14   8        0.18        7.94     18.40 o 
   1  14   8      290.53      295.50     20.30 o 
   2  14   8       15.25       -6.77     67.67 o 
   3  14   8      476.83      501.90     28.20 o 
   4  14   8       35.65       10.15     76.69 o 
  -4  15   8        0.17       14.66     66.54 o 
  -3  15   8        2.23      -74.44     74.44 o 
  -2  15   8        1.60      -45.11     71.06 o 
  -1  15   8        4.06      -39.48     65.42 o 
   0  15   8        9.36       12.22     47.77 o 
   1  15   8        2.46      -71.06     71.06 o 
   2  15   8        0.01       68.80     65.42 o 
 -12   1   9      743.11      720.71     32.71 o 
 -11   1   9      612.92      615.81     34.96 o 
 -10   1   9      249.95      222.19     18.05 o 
  -9   1   9     1230.25     1260.95     51.88 o 
  -8   1   9     3140.25     3355.40     95.87 o 
  -7   1   9     6219.20     6528.08    119.55 o 
  -6   1   9      229.75      175.95     12.41 o 
  -5   1   9    12402.33    12894.87    139.86 o 
  -4   1   9     5482.70     5489.31     92.48 o 
  -3   1   9     2141.13     2206.10     60.90 o 
  -2   1   9    11790.15    12255.37    125.19 o 
  -1   1   9     5196.77     4732.52     82.33 o 
   0   1   9     7810.76     7487.79    273.51 o 
   1   1   9     2763.82     2305.35     63.16 o 
   2   1   9     5983.21     5432.92     92.48 o 
   3   1   9      781.12      835.75     34.96 o 
   4   1   9     3836.10     3503.15     92.48 o 
   5   1   9     2388.28     2414.76     84.59 o 
   6   1   9      369.61      406.03     16.92 o 
   7   1   9      826.39      748.90     30.45 o 
   8   1   9      295.17      296.63     19.17 o 
   9   1   9      348.64      348.51     20.30 o 
 -12   2   9        3.86       39.48     69.93 o 
 -11   2   9       34.62      -20.30     71.06 o 
 -10   2   9        2.89      -18.05     64.29 o 
  -9   2   9       75.88      -36.09     59.78 o 
  -8   2   9      470.93      488.37     21.43 o 
  -7   2   9      306.55      382.35     15.79 o 
  -6   2   9        0.55       24.81     39.48 o 
  -5   2   9       56.97       36.09     11.28 o 
  -4   2   9      357.41      348.51     16.92 o 
  -3   2   9      388.93      386.86     13.53 o 
  -2   2   9     1063.34     1070.34     46.24 o 
  -1   2   9        2.55      -34.96     34.96 o 
   0   2   9      219.72      228.96      7.18 o 
   1   2   9       14.99      -33.84     33.84 o 
   2   2   9        0.28       37.22     33.84 o 
   3   2   9       10.99        9.02     34.96 o 
   4   2   9      512.87      514.31     18.05 o 
   5   2   9        3.94      -22.56     47.37 o 
   6   2   9        6.33      -54.14     54.14 o 
   7   2   9        1.11       49.63     54.14 o 
   8   2   9        6.13       69.93     58.65 o 
   9   2   9       18.34        0.00     62.03 o 
 -12   3   9      538.06      521.07     28.20 o 
 -11   3   9      558.45      576.34     23.69 o 
 -10   3   9      573.93      567.32     20.30 o 
  -9   3   9     1348.32     1398.55     66.54 o 
  -8   3   9     1877.50     2130.54     86.85 o 
  -7   3   9     6618.98     7359.31    128.58 o 
  -6   3   9      208.87      223.32     13.53 o 
  -5   3   9     6382.31     6982.61    111.66 o 
  -4   3   9     1277.99     1389.53     56.39 o 
  -3   3   9     2409.14     2317.76     65.42 o 
  -2   3   9     4394.17     4606.20     83.46 o 
  -1   3   9     4798.96     4732.52     83.46 o 
   0   3   9     8414.74     7579.59     73.77 o 
   1   3   9     1913.56     1893.68     60.90 o 
   2   3   9     5601.47     5144.19     97.00 o 
   3   3   9      216.15      208.65     12.41 o 
   4   3   9     5089.34     5113.74    108.27 o 
   5   3   9     1691.09     1973.76     68.80 o 
   6   3   9      582.46      596.64     21.43 o 
   7   3   9      732.38      699.28     31.58 o 
   8   3   9       56.86       67.67     18.05 o 
   9   3   9      350.92      301.14     21.43 o 
 -11   4   9       11.06       58.65     60.90 o 
 -10   4   9       60.25       49.63     18.05 o 
  -9   4   9       71.07       71.06     58.65 o 
  -8   4   9        2.07      -58.65     58.65 o 
  -7   4   9      152.21      196.25     15.79 o 
  -6   4   9       16.86      -45.11     45.11 o 
  -5   4   9      584.48      605.66     24.81 o 
  -4   4   9        1.67       12.41     36.09 o 
  -3   4   9      131.33      117.30     10.15 o 
  -2   4   9     1241.32     1262.08     46.24 o 
  -1   4   9      146.73      109.40     11.28 o 
   0   4   9      381.25      351.36      9.47 o 
   1   4   9      106.60       50.75     36.09 o 
   2   4   9       20.50       -4.51     36.09 o 
   3   4   9        1.44      -13.53     37.22 o 
   4   4   9      948.97     1052.30     41.73 o 
   5   4   9        3.11       28.20     47.37 o 
   6   4   9       18.72      -18.05     51.88 o 
   7   4   9        7.46      -24.81     60.90 o 
   8   4   9        3.58      -64.29     64.29 o 
   9   4   9       42.25       72.18     67.67 o 
 -11   5   9      392.08      341.74     22.56 o 
 -10   5   9      553.56      553.78     25.94 o 
  -9   5   9     1179.53     1123.35     43.99 o 
  -8   5   9     1040.35     1235.01     41.73 o 
  -7   5   9     5498.35     5450.97    120.68 o 
  -6   5   9      574.23      703.79     24.81 o 
  -5   5   9     7790.40     7983.02    127.45 o 
  -4   5   9      270.43      278.58     14.66 o 
  -3   5   9     2038.94     1946.69     65.42 o 
  -2   5   9     4206.13     4008.43     85.72 o 
  -1   5   9     3244.89     2993.35     74.44 o 
   0   5   9     3318.23     2924.11     60.34 o 
   1   5   9      108.02      113.91     11.28 o 
   2   5   9     2799.82     2528.67     75.57 o 
   3   5   9      142.94      156.77     12.41 o 
   4   5   9     2972.83     3064.41     95.87 o 
   5   5   9     1250.16     1246.29     54.14 o 
   6   5   9      873.85      835.75     41.73 o 
   7   5   9      294.50      306.78     19.17 o 
   8   5   9       13.41      104.89     62.03 o 
   9   5   9      300.74      298.88     21.43 o 
 -11   6   9       42.77       66.54     78.95 o 
 -10   6   9       31.27       78.95     64.29 o 
  -9   6   9       31.10       12.41     63.16 o 
  -8   6   9       44.18       -6.77     18.05 o 
  -7   6   9      179.23      225.57     15.79 o 
  -6   6   9       28.97      -48.50     48.50 o 
  -5   6   9      171.27      203.02     13.53 o 
  -4   6   9      871.00      719.58     32.71 o 
  -3   6   9      700.06      694.76     31.58 o 
  -2   6   9      504.23      453.40     19.17 o 
  -1   6   9       60.19       59.78     41.73 o 
   0   6   9        9.67       14.10     25.52 o 
   1   6   9       35.00       55.27     36.09 o 
   2   6   9      358.44      376.71     18.05 o 
   3   6   9       54.14       69.93     13.53 o 
   4   6   9      107.50       64.29     49.63 o 
   5   6   9       21.25      -21.43     51.88 o 
   6   6   9       62.94        6.77     62.03 o 
   7   6   9        0.54       32.71     58.65 o 
   8   6   9        0.11      -66.54     66.54 o 
 -11   7   9      515.33      494.00     27.07 o 
 -10   7   9      371.38      360.92     22.56 o 
  -9   7   9      899.87      887.63     34.96 o 
  -8   7   9      493.16      612.43     25.94 o 
  -7   7   9     2491.73     2609.88     98.12 o 
  -6   7   9       23.65       66.54     45.11 o 
  -5   7   9     4605.57     4761.84    110.53 o 
  -4   7   9      251.58      277.45     14.66 o 
  -3   7   9     2055.03     1977.15     75.57 o 
  -2   7   9     3372.11     3240.35     84.59 o 
  -1   7   9     1374.28     1342.16     55.27 o 
   0   7   9     3863.66     3686.24     64.58 o 
   1   7   9       57.42       55.27     11.28 o 
   2   7   9     2879.26     2785.82     85.72 o 
   3   7   9       11.22        7.90     45.11 o 
   4   7   9     1318.07     1312.83     60.90 o 
   5   7   9      293.85      272.94     16.92 o 
   6   7   9      274.64      270.69     19.17 o 
   7   7   9      238.04      249.26     20.30 o 
   8   7   9       18.05      -31.58     66.54 o 
 -10   8   9       56.59       42.86     21.43 o 
  -9   8   9       35.22       36.09     69.93 o 
  -8   8   9       36.97      -62.03     62.03 o 
  -7   8   9      278.16      304.52     19.17 o 
  -6   8   9       26.74       -4.51     56.39 o 
  -5   8   9       71.71       75.57     50.75 o 
  -4   8   9       90.36       72.18     49.63 o 
  -3   8   9      238.26      243.62     15.79 o 
  -2   8   9        8.17      -13.53     13.53 o 
  -1   8   9      131.19      146.62     13.53 o 
   0   8   9       63.97       61.80     12.94 o 
   1   8   9       51.18       28.20     43.99 o 
   2   8   9       62.20       57.52     47.37 o 
   3   8   9       84.24       84.59     51.88 o 
   4   8   9      259.53      271.82     16.92 o 
   5   8   9       16.88      -19.17     56.39 o 
   6   8   9       27.92       51.88     58.65 o 
   7   8   9        3.10      -64.29     64.29 o 
   8   8   9        5.29      -13.53     72.18 o 
 -10   9   9      389.60      376.71     24.81 o 
  -9   9   9      681.24      697.02     28.20 o 
  -8   9   9      167.26       60.90     67.67 o 
  -7   9   9     1369.63     1357.95     56.39 o 
  -6   9   9        2.18      -31.58     57.52 o 
  -5   9   9     1995.81     2193.70     82.33 o 
  -4   9   9      195.60       80.08     53.01 o 
  -3   9   9     1154.51     1083.88     47.37 o 
  -2   9   9     1503.45     1348.93     62.03 o 
  -1   9   9      816.98      702.66     34.96 o 
   0   9   9     1459.52     1530.62     44.58 o 
   1   9   9       22.70       -4.51     50.75 o 
   2   9   9     1144.05     1184.26     48.50 o 
   3   9   9       22.62       21.43     14.66 o 
   4   9   9      783.88      747.77     30.45 o 
   5   9   9      164.97      164.67     18.05 o 
   6   9   9      215.35      259.41     20.30 o 
   7   9   9      295.04      307.91     22.56 o 
  -9  10   9        2.52      -75.57     75.57 o 
  -8  10   9        2.72      -69.93     69.93 o 
  -7  10   9      172.59      184.97     19.17 o 
  -6  10   9      168.24      177.07     19.17 o 
  -5  10   9        5.58       16.92     53.01 o 
  -4  10   9       27.61       30.45     57.52 o 
  -3  10   9      253.35      281.97     16.92 o 
  -2  10   9       84.54      115.04     14.66 o 
  -1  10   9       73.43       77.82     14.66 o 
   0  10   9        3.13       -0.86     34.69 o 
   1  10   9       25.09       29.32     50.75 o 
   2  10   9       37.79       82.33     54.14 o 
   3  10   9       67.22       59.78     58.65 o 
   4  10   9       46.35      -64.29     64.29 o 
   5  10   9        8.64       42.86     59.78 o 
   6  10   9        1.61        3.38     63.16 o 
   7  10   9        2.99       37.22     62.03 o 
  -9  11   9      418.44      442.12     25.94 o 
  -8  11   9       59.86       59.78     73.31 o 
  -7  11   9      584.94      588.74     28.20 o 
  -6  11   9       20.93        0.00     62.03 o 
  -5  11   9      632.58      595.51     22.56 o 
  -4  11   9       21.38      -10.15     55.27 o 
  -3  11   9      954.91     1010.57     42.86 o 
  -2  11   9      673.78      604.54     25.94 o 
  -1  11   9      681.85      646.27     30.45 o 
   0  11   9     1076.33     1007.94     34.04 o 
   1  11   9        0.20       37.22     47.37 o 
   2  11   9      681.19      692.51     27.07 o 
   3  11   9       17.42       63.16     55.27 o 
   4  11   9      493.58      513.18     29.32 o 
   5  11   9       73.30      -53.01     71.06 o 
   6  11   9      117.37      108.27     21.43 o 
  -8  12   9        0.06       82.33     73.31 o 
  -7  12   9        5.99       46.24     64.29 o 
  -6  12   9       40.75       25.94     71.06 o 
  -5  12   9        0.60      -62.03     62.03 o 
  -4  12   9        5.40       14.66     55.27 o 
  -3  12   9        5.82       11.28     63.16 o 
  -2  12   9       20.64      -21.43     57.52 o 
  -1  12   9       62.05       27.07     16.92 o 
   0  12   9       16.65      -39.28     41.86 o 
   1  12   9        0.10        2.26     56.39 o 
   2  12   9       29.26       59.78     55.27 o 
   3  12   9        7.48        9.02     58.65 o 
   4  12   9       25.57       59.78     60.90 o 
   5  12   9        3.26       80.08     66.54 o 
  -7  13   9      227.24      189.48     23.69 o 
  -6  13   9       27.40      108.27     69.93 o 
  -5  13   9      300.71      298.88     21.43 o 
  -4  13   9       27.35      -19.17     19.17 o 
  -3  13   9      551.30      577.47     25.94 o 
  -2  13   9      291.04      311.29     20.30 o 
  -1  13   9      107.63      100.38     18.05 o 
   0  13   9      669.83      736.56     27.07 o 
   1  13   9        3.82      -24.81     59.78 o 
   2  13   9      100.01       73.31     19.17 o 
   3  13   9       61.75      122.94     67.67 o 
   4  13   9      234.75      252.64     21.43 o 
  -5  14   9        0.31        0.00     71.06 o 
  -4  14   9        9.05       63.16     59.78 o 
  -3  14   9        0.28       87.97     60.90 o 
  -2  14   9        3.50      -60.90     71.06 o 
  -1  14   9        1.78       82.33     55.27 o 
   0  14   9        9.43       64.08     42.98 o 
   1  14   9        0.11       20.30     63.16 o 
   2  14   9       11.98       64.29     59.78 o 
   3  14   9        0.03      101.51     65.42 o 
  -3  15   9      222.53      109.40     84.59 o 
  -2  15   9      139.01      170.31     21.43 o 
  -1  15   9       68.82       -3.38     78.95 o 
   0  15   9      250.91      285.41     15.54 o 
   1  15   9        0.91       11.28     65.42 o 
 -12   0  10        4.05      -42.86     76.69 o 
 -11   0  10      953.69      878.61     33.84 o 
 -10   0  10     2228.67     1994.06     80.08 o 
  -9   0  10      748.35      694.76     24.81 o 
  -8   0  10     2548.22     2358.36     87.97 o 
  -7   0  10     1151.47     1168.47     45.11 o 
  -6   0  10     5850.45     6048.74    109.40 o 
  -5   0  10      320.72      345.13     16.92 o 
  -4   0  10     3463.89     3220.05     75.57 o 
  -3   0  10     1178.00     1206.81     48.50 o 
  -2   0  10     4967.22     4140.39     80.08 o 
  -1   0  10    11473.99    10270.33    120.68 o 
   0   0  10     2100.52     1748.24     41.47 o 
   1   0  10     5026.09     4596.05     87.97 o 
   2   0  10      163.12      108.27     11.28 o 
   3   0  10     1787.23     1643.30     64.29 o 
   4   0  10      116.69       84.59     13.53 o 
   5   0  10     2472.84     2473.41     90.23 o 
   6   0  10     1138.46     1158.32     51.88 o 
   7   0  10      781.53      763.56     37.22 o 
   8   0  10      587.74      570.70     22.56 o 
   9   0  10        0.69       68.80     60.90 o 
 -12   1  10        5.33      -73.31     73.31 o 
 -11   1  10        4.06      -14.66     67.67 o 
 -10   1  10       32.45       46.24     58.65 o 
  -9   1  10        9.36       20.30     53.01 o 
  -8   1  10        9.47      -54.14     54.14 o 
  -7   1  10       11.03      -54.14     54.14 o 
  -6   1  10       34.47        7.90     41.73 o 
  -5   1  10        1.96      -42.86     42.86 o 
  -4   1  10       87.08       77.82     10.15 o 
  -3   1  10       20.03       45.11     31.58 o 
  -2   1  10      115.16       55.27     36.09 o 
  -1   1  10      172.40      120.68     12.41 o 
   0   1  10      213.81      199.64     10.71 o 
   1   1  10       31.12       16.92     34.96 o 
   2   1  10        1.28      -38.35     38.35 o 
   3   1  10       30.97       32.71     11.28 o 
   4   1  10        7.65      -24.81     45.11 o 
   5   1  10        2.68       46.24     48.50 o 
   6   1  10        6.72      -25.94     53.01 o 
   7   1  10        0.76      -30.45     56.39 o 
   8   1  10        1.61       54.14     57.52 o 
   9   1  10        0.02      -47.37     63.16 o 
 -12   2  10        6.77      -75.57     75.57 o 
 -11   2  10      947.83      791.76     41.73 o 
 -10   2  10     1623.79     1405.32     63.16 o 
  -9   2  10      574.07      501.90     21.43 o 
  -8   2  10     2874.52     3084.71     97.00 o 
  -7   2  10     1153.40     1077.11     49.63 o 
  -6   2  10     4031.86     4644.54    101.51 o 
  -5   2  10      428.09      486.11     21.43 o 
  -4   2  10     6699.19     6920.57    107.15 o 
  -3   2  10      844.76      889.88     41.73 o 
  -2   2  10     7550.85     7254.42    106.02 o 
  -1   2  10     7820.00     7486.76    108.27 o 
   0   2  10      947.91      935.43     38.35 o 
   1   2  10     4431.99     3799.77     84.59 o 
   2   2  10       30.11       -1.13     36.09 o 
   3   2  10     1956.53     2051.58     72.18 o 
   4   2  10       12.89       23.69     43.99 o 
   5   2  10     2732.89     2647.10     93.61 o 
   6   2  10      963.17      914.70     42.86 o 
   7   2  10      654.59      657.54     33.84 o 
   8   2  10      484.50      515.43     21.43 o 
   9   2  10        0.48       -6.77     66.54 o 
 -11   3  10       12.20       60.90     64.29 o 
 -10   3  10       25.81      -13.53     63.16 o 
  -9   3  10       11.36        4.51     57.52 o 
  -8   3  10       41.92       23.69     54.14 o 
  -7   3  10        3.63      -55.27     55.27 o 
  -6   3  10      923.70      951.92     34.96 o 
  -5   3  10       38.34      -43.99     43.99 o 
  -4   3  10        9.00      -19.17     37.22 o 
  -3   3  10       43.62      -39.48     39.48 o 
  -2   3  10      621.57      561.68     28.20 o 
  -1   3  10       36.72       -1.13     37.22 o 
   0   3  10       34.38        3.31     25.91 o 
   1   3  10       22.26       15.79     37.22 o 
   2   3  10       80.68       55.27     39.48 o 
   3   3  10      172.32      136.47     12.41 o 
   4   3  10      239.14      214.29     15.79 o 
   5   3  10       36.60       27.07     15.79 o 
   6   3  10        1.47        2.26     50.75 o 
   7   3  10       33.01      -43.99     59.78 o 
   8   3  10        2.57       37.22     59.78 o 
   9   3  10        1.17      -48.50     63.16 o 
 -11   4  10     1171.85     1063.58     38.35 o 
 -10   4  10     1063.48      986.88     41.73 o 
  -9   4  10      671.94      622.58     29.32 o 
  -8   4  10     2635.65     2582.81     95.87 o 
  -7   4  10      719.95      716.19     34.96 o 
  -6   4  10      949.16     1037.63     38.35 o 
  -5   4  10        2.48      -10.15     42.86 o 
  -4   4  10     5836.21     5657.37    101.51 o 
  -3   4  10      818.89      830.11     34.96 o 
  -2   4  10     7448.11     6666.80    107.15 o 
  -1   4  10     6950.02     6547.25    106.02 o 
   0   4  10     1720.56     1671.34     81.77 o 
   1   4  10     4254.57     3880.98     89.10 o 
   2   4  10      145.56      155.65     12.41 o 
   3   4  10     1847.86     1881.28     73.31 o 
   4   4  10       17.11      -32.71     47.37 o 
   5   4  10     1816.29     1904.96     73.31 o 
   6   4  10     1350.15     1369.23     51.88 o 
   7   4  10      711.74      786.12     28.20 o 
   8   4  10      349.73      365.43     20.30 o 
   9   4  10        3.07       29.32     64.29 o 
 -11   5  10        3.60       19.17     71.06 o 
 -10   5  10       78.40        7.90     67.67 o 
  -9   5  10      230.55      222.19     19.17 o 
  -8   5  10      149.31      127.45     16.92 o 
  -7   5  10       12.19        6.77     53.01 o 
  -6   5  10      547.83      630.48     19.17 o 
  -5   5  10      143.53       90.23     50.75 o 
  -4   5  10      811.28      834.62     37.22 o 
  -3   5  10      135.15      118.43     11.28 o 
  -2   5  10      367.96      348.51     13.53 o 
  -1   5  10       14.08       -5.64     40.60 o 
   0   5  10        3.82      -15.85     28.30 o 
   1   5  10       15.87       14.66     36.09 o 
   2   5  10      363.71      310.16     13.53 o 
   3   5  10      121.85      113.91     13.53 o 
   4   5  10        9.01      -34.96     47.37 o 
   5   5  10        7.90       -9.02     53.01 o 
   6   5  10        1.02       59.78     58.65 o 
   7   5  10       18.21       41.73     64.29 o 
   8   5  10       24.41       51.88     62.03 o 
 -11   6  10      814.10      794.02     30.45 o 
 -10   6  10      361.43      358.66     21.43 o 
  -9   6  10      744.02      771.46     30.45 o 
  -8   6  10     2006.39     2177.91     85.72 o 
  -7   6  10      731.31      761.31     31.58 o 
  -6   6  10     2248.52     2367.39     85.72 o 
  -5   6  10      402.67      420.69     16.92 o 
  -4   6  10     5218.28     5623.53    112.79 o 
  -3   6  10      945.88      919.21     36.09 o 
  -2   6  10     3791.82     3763.68     87.97 o 
  -1   6  10     3718.69     3608.04     89.10 o 
   0   6  10      856.63      759.27     22.22 o 
   1   6  10     2520.19     2385.43     78.95 o 
   2   6  10       12.52      -46.24     46.24 o 
   3   6  10     1345.74     1356.82     55.27 o 
   4   6  10       12.98        9.02     48.50 o 
   5   6  10     1147.92     1169.59     56.39 o 
   6   6  10      528.81      575.21     23.69 o 
   7   6  10      489.47      560.55     25.94 o 
   8   6  10      222.95      265.05     21.43 o 
 -10   7  10       83.51       89.10     71.06 o 
  -9   7  10      163.52      180.46     20.30 o 
  -8   7  10       57.17       22.56     63.16 o 
  -7   7  10        9.92      -37.22     63.16 o 
  -6   7  10      210.08      196.25     15.79 o 
  -5   7  10        5.18        0.00     50.75 o 
  -4   7  10      806.52      813.19     30.45 o 
  -3   7  10      173.50      175.95     13.53 o 
  -2   7  10      339.25      337.23     14.66 o 
  -1   7  10       14.75      -42.86     45.11 o 
   0   7  10        0.07      -29.89     29.89 o 
   1   7  10       36.61       25.94     42.86 o 
   2   7  10      316.03      314.67     15.79 o 
   3   7  10       26.27      -49.63     49.63 o 
   4   7  10       31.69      -45.11     54.14 o 
   5   7  10       17.31      -31.58     59.78 o 
   6   7  10       19.24      -48.50     63.16 o 
   7   7  10       16.84      -50.75     67.67 o 
   8   7  10       12.29       84.59     63.16 o 
 -10   8  10      200.54      182.71     22.56 o 
  -9   8  10      371.68      398.14     22.56 o 
  -8   8  10      874.57      872.97     38.35 o 
  -7   8  10      472.45      560.55     20.30 o 
  -6   8  10     2445.54     2388.82     97.00 o 
  -5   8  10      182.33      179.33     16.92 o 
  -4   8  10     2935.55     3064.41     94.74 o 
  -3   8  10      233.39      235.72     14.66 o 
  -2   8  10     1914.93     1723.38     72.18 o 
  -1   8  10     1048.06     1056.81     45.11 o 
   0   8  10      549.49      545.21     15.71 o 
   1   8  10     2455.78     2327.91     87.97 o 
   2   8  10        1.38      -31.58     48.50 o 
   3   8  10     1458.44     1514.72     65.42 o 
   4   8  10       54.66       59.78     15.79 o 
   5   8  10      769.71      805.29     39.48 o 
   6   8  10      161.06      147.75     19.17 o 
   7   8  10      219.05      254.90     21.43 o 
 -10   9  10       30.38       97.00     74.44 o 
  -9   9  10        1.09      -54.14     68.80 o 
  -8   9  10       59.48      112.79     64.29 o 
  -7   9  10       21.88      -15.79     65.42 o 
  -6   9  10      129.45      166.92     16.92 o 
  -5   9  10       82.71       71.06     16.92 o 
  -4   9  10       46.31       18.05     55.27 o 
  -3   9  10      177.43      156.77     15.79 o 
  -2   9  10       70.31       56.39     14.66 o 
  -1   9  10        0.61       10.15     46.24 o 
   0   9  10       19.78       10.15     34.29 o 
   1   9  10       48.18       25.94     49.63 o 
   2   9  10      325.84      300.01     16.92 o 
   3   9  10        1.61       -4.51     54.14 o 
   4   9  10       21.17       -2.26     56.39 o 
   5   9  10        6.78       16.92     59.78 o 
   6   9  10       25.19       84.59     64.29 o 
   7   9  10        6.71       56.39     62.03 o 
  -9  10  10      289.00      272.94     23.69 o 
  -8  10  10      331.89      358.66     21.43 o 
  -7  10  10      161.07      144.37     19.17 o 
  -6  10  10     1268.51     1342.16     56.39 o 
  -5  10  10       19.53       38.35     58.65 o 
  -4  10  10     1062.62     1110.95     45.11 o 
  -3  10  10       88.85       89.10     15.79 o 
  -2  10  10      825.27      831.24     34.96 o 
  -1  10  10      647.76      563.93     22.56 o 
   0  10  10      743.65      720.89     20.23 o 
   1  10  10     1514.25     1462.84     56.39 o 
   2  10  10       23.95       34.96     53.01 o 
   3  10  10      888.20     1022.97     40.60 o 
   4  10  10       55.97       59.78     60.90 o 
   5  10  10      294.55      303.40     20.30 o 
   6  10  10       75.73        3.38     69.93 o 
  -8  11  10       14.62       63.16     73.31 o 
  -7  11  10       11.67      -59.78     72.18 o 
  -6  11  10       20.37       65.42     67.67 o 
  -5  11  10        4.73       11.28     58.65 o 
  -4  11  10        0.01      -40.60     59.78 o 
  -3  11  10      162.69      171.44     18.05 o 
  -2  11  10       12.27      -16.92     16.92 o 
  -1  11  10       10.68      -45.11     55.27 o 
   0  11  10        0.07       29.23     38.67 o 
   1  11  10        0.46      -41.73     54.14 o 
   2  11  10       20.64       40.60     55.27 o 
   3  11  10        0.01       -9.02     62.03 o 
   4  11  10        1.83      -64.29     64.29 o 
   5  11  10        0.04       51.88     62.03 o 
  -7  12  10      106.04       21.43     73.31 o 
  -6  12  10      773.56      897.78     39.48 o 
  -5  12  10       18.47       24.81     65.42 o 
  -4  12  10      541.61      547.01     21.43 o 
  -3  12  10       74.93      -16.92     63.16 o 
  -2  12  10      396.59      390.24     19.17 o 
  -1  12  10      119.51       49.63     65.42 o 
   0  12  10      162.55      156.85     12.76 o 
   1  12  10      613.70      611.30     24.81 o 
   2  12  10       21.58      -68.80     68.80 o 
   3  12  10      360.44      410.54     21.43 o 
   4  12  10       16.35      -73.31     73.31 o 
   5  12  10      111.88       58.65     71.06 o 
  -6  13  10        8.11       12.41     21.43 o 
  -5  13  10       11.81       85.72     59.78 o 
  -4  13  10        1.71      -38.35     65.42 o 
  -3  13  10       22.18       68.80     65.42 o 
  -2  13  10       16.01       49.63     63.16 o 
  -1  13  10        2.46       73.31     59.78 o 
   0  13  10        3.93        5.09     44.93 o 
   1  13  10        4.76       15.79     58.65 o 
   2  13  10        0.27       19.17     63.16 o 
   3  13  10        6.24       13.53     68.80 o 
  -5  14  10       14.92      -69.93     77.82 o 
  -4  14  10      151.97      121.81     75.57 o 
  -3  14  10       34.89      -10.15     69.93 o 
  -2  14  10      133.62       22.56     74.44 o 
  -1  14  10       44.76       49.63     64.29 o 
   0  14  10       91.45       99.36     46.97 o 
   1  14  10      253.84      272.94     21.43 o 
   2  14  10       34.93        3.38     63.16 o 
 -11   1  11       39.46       58.65     64.29 o 
 -10   1  11     1485.87     1204.56     53.01 o 
  -9   1  11      849.43      977.86     38.35 o 
  -8   1  11     3599.04     3428.71    101.51 o 
  -7   1  11     5476.58     5400.21    116.17 o 
  -6   1  11       84.39      103.76     13.53 o 
  -5   1  11     5136.48     5003.21    101.51 o 
  -4   1  11      390.90      368.81     20.30 o 
  -3   1  11     2636.20     2718.15     71.06 o 
  -2   1  11       12.55       54.14     31.58 o 
  -1   1  11     8311.50     7686.39    112.79 o 
   0   1  11     3224.70     2759.17    152.26 o 
   1   1  11     2633.31     2493.71     73.31 o 
   2   1  11     4339.31     3727.59     87.97 o 
   3   1  11      193.59      184.97     12.41 o 
   4   1  11     1716.19     1870.00     76.69 o 
   5   1  11       19.73       28.20     48.50 o 
   6   1  11      869.76      844.77     38.35 o 
   7   1  11      112.64       83.46     18.05 o 
   8   1  11      457.02      487.24     22.56 o 
 -11   2  11        4.56       18.05     67.67 o 
 -10   2  11       39.70       77.82     60.90 o 
  -9   2  11        5.52       19.17     55.27 o 
  -8   2  11      255.18      216.55     16.92 o 
  -7   2  11        5.29      -37.22     54.14 o 
  -6   2  11        3.94      -46.24     46.24 o 
  -5   2  11      112.86       89.10     12.41 o 
  -4   2  11       93.86        5.64     40.60 o 
  -3   2  11      275.74      251.51     11.28 o 
  -2   2  11       30.87        1.13     36.09 o 
  -1   2  11       39.56       64.29     39.48 o 
   0   2  11      741.44      711.66     29.32 o 
   1   2  11        8.23      -39.48     39.48 o 
   2   2  11        3.48       39.48     41.73 o 
   3   2  11      122.04      102.64     13.53 o 
   4   2  11       17.58       39.48     45.11 o 
   5   2  11        6.01      -28.20     50.75 o 
   6   2  11       22.32      -36.09     57.52 o 
   7   2  11        0.02       21.43     58.65 o 
   8   2  11        0.09       18.05     64.29 o 
 -11   3  11        0.83      -68.80     68.80 o 
 -10   3  11     1050.72     1020.72     41.73 o 
  -9   3  11      334.13      305.65     18.05 o 
  -8   3  11     2130.12     2488.07     92.48 o 
  -7   3  11     3737.87     3759.17    102.64 o 
  -6   3  11     1094.50     1063.58     47.37 o 
  -5   3  11     4958.40     5077.64    104.89 o 
  -4   3  11       45.94       69.93     39.48 o 
  -3   3  11     2493.13     2376.41     73.31 o 
  -2   3  11      269.81      300.01     12.41 o 
  -1   3  11     8436.69     7889.41    120.68 o 
   0   3  11     2486.96     2250.27    102.07 o 
   1   3  11     1342.78     1165.08     53.01 o 
   2   3  11     3676.92     3559.54     91.36 o 
   3   3  11      100.99       57.52     48.50 o 
   4   3  11     1272.56     1275.61     48.50 o 
   5   3  11        3.47        9.02     49.63 o 
   6   3  11      635.90      673.33     27.07 o 
   7   3  11      181.13       89.10     64.29 o 
   8   3  11      348.70      367.68     21.43 o 
 -11   4  11        8.26       31.58     72.18 o 
 -10   4  11       13.53       47.37     62.03 o 
  -9   4  11       76.12       67.67     16.92 o 
  -8   4  11      241.53      268.43     18.05 o 
  -7   4  11        9.11      -51.88     51.88 o 
  -6   4  11      157.67      157.90     14.66 o 
  -5   4  11      109.82       99.25     13.53 o 
  -4   4  11       97.32       65.42     45.11 o 
  -3   4  11        0.05      -12.41     34.96 o 
  -2   4  11       34.70        3.38     39.48 o 
  -1   4  11        1.09       12.41     43.99 o 
   0   4  11      314.16      319.86     14.66 o 
   1   4  11      211.18      228.96     12.41 o 
   2   4  11       48.69       12.41     45.11 o 
   3   4  11        1.09       22.56     40.60 o 
   4   4  11        7.22       56.39     47.37 o 
   5   4  11        0.38      -43.99     57.52 o 
   6   4  11      167.67       86.85     65.42 o 
   7   4  11        6.73        3.38     65.42 o 
   8   4  11        4.13       68.80     66.54 o 
 -11   5  11       15.94      -74.44     74.44 o 
 -10   5  11      871.75      891.01     34.96 o 
  -9   5  11      431.54      403.78     20.30 o 
  -8   5  11     1774.98     1941.05     75.57 o 
  -7   5  11     2141.15     2220.76     91.36 o 
  -6   5  11     1355.02     1621.87     55.27 o 
  -5   5  11     3448.96     3282.08     94.74 o 
  -4   5  11       77.00       82.33     47.37 o 
  -3   5  11      811.29      796.27     37.22 o 
  -2   5  11     1390.11     1230.50     55.27 o 
  -1   5  11     5010.09     4478.75    101.51 o 
   0   5  11     2803.60     2777.93     81.21 o 
   1   5  11      997.62      900.04     36.09 o 
   2   5  11     3486.28     3496.38     97.00 o 
   3   5  11       52.75       72.18     43.99 o 
   4   5  11      926.58      894.40     40.60 o 
   5   5  11        0.18       30.45     49.63 o 
   6   5  11      283.65      290.99     19.17 o 
   7   5  11      257.53      275.20     20.30 o 
   8   5  11      188.71      232.34     21.43 o 
 -11   6  11       27.68        3.38     78.95 o 
 -10   6  11       32.62       50.75     71.06 o 
  -9   6  11       32.79       13.53     60.90 o 
  -8   6  11       60.05       49.63     18.05 o 
  -7   6  11       17.49        0.00     16.92 o 
  -6   6  11       69.65       36.09     54.14 o 
  -5   6  11      145.52      150.01     14.66 o 
  -4   6  11       70.21       56.39     15.79 o 
  -3   6  11       17.69      -20.30     42.86 o 
  -2   6  11      360.37      378.96     15.79 o 
  -1   6  11       61.76       31.58     13.53 o 
   0   6  11      282.95      264.09      9.57 o 
   1   6  11       31.88       30.45     13.53 o 
   2   6  11       18.81       59.78     43.99 o 
   3   6  11       22.56       23.69     46.24 o 
   4   6  11       94.25       71.06     53.01 o 
   5   6  11        1.94       22.56     56.39 o 
   6   6  11       96.43       76.69     19.17 o 
   7   6  11       42.40       -9.02     64.29 o 
 -10   7  11      862.05      828.98     27.07 o 
  -9   7  11      316.62      295.50     20.30 o 
  -8   7  11      695.92      671.08     34.96 o 
  -7   7  11     1572.67     1742.55     69.93 o 
  -6   7  11      228.70      215.42     16.92 o 
  -5   7  11     1903.32     2057.22     84.59 o 
  -4   7  11        1.12      -38.35     47.37 o 
  -3   7  11      887.58      906.80     32.71 o 
  -2   7  11      310.00      321.44     14.66 o 
  -1   7  11     2670.09     2533.18     86.85 o 
   0   7  11      410.05      372.07     12.97 o 
   1   7  11      677.93      676.72     30.45 o 
   2   7  11     1415.70     1419.98     59.78 o 
   3   7  11       38.38       58.65     49.63 o 
   4   7  11      981.59      963.20     41.73 o 
   5   7  11       36.89      -18.05     58.65 o 
   6   7  11      339.66      367.68     20.30 o 
   7   7  11      193.31      192.86     21.43 o 
 -10   8  11        0.61      -20.30     78.95 o 
  -9   8  11      128.45      112.79     72.18 o 
  -8   8  11      159.19      121.81     68.80 o 
  -7   8  11        0.41       18.05     60.90 o 
  -6   8  11       32.78       46.24     59.78 o 
  -5   8  11       38.51       40.60     56.39 o 
  -4   8  11      177.25      188.35     16.92 o 
  -3   8  11       11.20       51.88     47.37 o 
  -2   8  11       50.48       46.24     14.66 o 
  -1   8  11       40.08       -4.51     51.88 o 
   0   8  11      159.39      165.87     10.37 o 
   1   8  11      277.76      276.33     15.79 o 
   2   8  11      138.68      138.73     15.79 o 
   3   8  11        0.88      -14.66     50.75 o 
   4   8  11       30.12       93.61     59.78 o 
   5   8  11        3.46       53.01     56.39 o 
   6   8  11        7.28       75.57     58.65 o 
   7   8  11        9.25        3.38     69.93 o 
  -9   9  11      125.37      103.76     21.43 o 
  -8   9  11      491.23      528.97     23.69 o 
  -7   9  11      516.48      482.73     21.43 o 
  -6   9  11      342.55      328.21     19.17 o 
  -5   9  11     1579.87     1655.70     64.29 o 
  -4   9  11        6.11        2.26     53.01 o 
  -3   9  11     1306.15     1269.97     55.27 o 
  -2   9  11      267.23      267.30     15.79 o 
  -1   9  11      944.11      984.63     39.48 o 
   0   9  11      701.60      679.31     18.57 o 
   1   9  11      344.22      372.20     18.05 o 
   2   9  11      959.39      972.22     40.60 o 
   3   9  11       61.55       49.63     55.27 o 
   4   9  11      575.83      606.79     28.20 o 
   5   9  11       24.27        3.38     18.05 o 
   6   9  11      230.37      262.79     21.43 o 
  -9  10  11       97.85      106.02     23.69 o 
  -8  10  11       69.68       97.00     71.06 o 
  -7  10  11        3.63      -14.66     64.29 o 
  -6  10  11       51.72       30.45     64.29 o 
  -5  10  11        0.03      -11.28     58.65 o 
  -4  10  11      134.44      134.22     18.05 o 
  -3  10  11        2.86       10.15     56.39 o 
  -2  10  11        7.41       -2.26     53.01 o 
  -1  10  11        6.84       58.65     53.01 o 
   0  10  11       56.39       39.05     15.21 o 
   1  10  11       50.13       40.60     55.27 o 
   2  10  11       30.86       10.15     56.39 o 
   3  10  11        0.01      -11.28     55.27 o 
   4  10  11       18.95       41.73     58.65 o 
   5  10  11       14.38       31.58     65.42 o 
   6  10  11        2.77      -27.07     67.67 o 
  -8  11  11      156.88      157.90     23.69 o 
  -7  11  11      184.66      179.33     20.30 o 
  -6  11  11      192.79      228.96     20.30 o 
  -5  11  11      973.81     1086.13     47.37 o 
  -4  11  11        3.13        5.64     59.78 o 
  -3  11  11      972.80      969.96     37.22 o 
  -2  11  11      177.49      190.61     18.05 o 
  -1  11  11      422.09      416.18     19.17 o 
   0  11  11      313.49      304.22     15.79 o 
   1  11  11      120.29      153.39     18.05 o 
   2  11  11      295.04      304.52     19.17 o 
   3  11  11       22.30       14.66     59.78 o 
   4  11  11      341.56      417.31     21.43 o 
   5  11  11        4.71      -13.53     68.80 o 
  -7  12  11       10.20      -57.52     74.44 o 
  -6  12  11       18.30       98.12     66.54 o 
  -5  12  11        1.58       21.43     67.67 o 
  -4  12  11       22.18       46.24     65.42 o 
  -3  12  11        0.78      -19.17     19.17 o 
  -2  12  11        6.98      -55.27     63.16 o 
  -1  12  11        3.78       -3.38     56.39 o 
   0  12  11        8.53       28.76     41.38 o 
   1  12  11       10.59      -27.07     71.06 o 
   2  12  11        1.21      -31.58     60.90 o 
   3  12  11        1.54      -67.67     67.67 o 
   4  12  11        0.02      -64.29     72.18 o 
  -6  13  11      116.54       80.08     84.59 o 
  -5  13  11      461.21      521.07     24.81 o 
  -4  13  11        0.03       13.53     63.16 o 
  -3  13  11      576.00      645.14     24.81 o 
  -2  13  11      123.57      125.19     68.80 o 
  -1  13  11      182.24      200.76     20.30 o 
   0  13  11      153.14       90.71     48.63 o 
   1  13  11       39.16       98.12     63.16 o 
   2  13  11      156.37      213.17     20.30 o 
   3  13  11       23.53      -41.73     66.54 o 
  -4  14  11        0.99       73.31     68.80 o 
  -3  14  11        1.53       46.24     69.93 o 
  -2  14  11        1.12      -72.18     72.18 o 
  -1  14  11        0.24       45.11     63.16 o 
   0  14  11        1.32      -11.14     50.52 o 
   1  14  11        5.43      -49.63     75.57 o 
 -11   0  12     1299.10     1198.92     38.35 o 
 -10   0  12      392.52      349.64     20.30 o 
  -9   0  12      964.28      968.84     38.35 o 
  -8   0  12      109.77      116.17     15.79 o 
  -7   0  12     4287.32     4732.52    112.79 o 
  -6   0  12     2366.91     2727.18     86.85 o 
  -5   0  12     2437.93     2671.91     81.21 o 
  -4   0  12     9757.19     9842.87    138.73 o 
  -3   0  12      852.59      947.41     38.35 o 
  -2   0  12     2196.45     2180.16     68.80 o 
  -1   0  12     1003.14     1065.83     41.73 o 
   0   0  12     3334.78     2946.42     57.82 o 
   1   0  12      701.80      648.52     25.94 o 
   2   0  12     1614.80     1348.93     63.16 o 
   3   0  12     2476.06     2410.25     83.46 o 
   4   0  12      141.80      171.44     14.66 o 
   5   0  12     1049.76      963.20     31.58 o 
   6   0  12      168.79      156.77     16.92 o 
   7   0  12      430.48      413.93     21.43 o 
   8   0  12       97.07       49.63     72.18 o 
 -11   1  12        4.55      -69.93     69.93 o 
 -10   1  12        3.29      -43.99     65.42 o 
  -9   1  12        1.95      -20.30     59.78 o 
  -8   1  12        1.13      -54.14     55.27 o 
  -7   1  12      117.99       50.75     58.65 o 
  -6   1  12       32.42        9.02     49.63 o 
  -5   1  12        8.98      -15.79     45.11 o 
  -4   1  12        9.16      -45.11     45.11 o 
  -3   1  12        0.95      -40.60     40.60 o 
  -2   1  12      222.38      251.51     12.41 o 
  -1   1  12       20.71      -37.22     42.86 o 
   0   1  12        8.05      -23.88     35.53 o 
   1   1  12       15.78      -43.99     43.99 o 
   2   1  12        0.38      -42.86     43.99 o 
   3   1  12        3.46        7.90     45.11 o 
   4   1  12        0.07       33.84     43.99 o 
   5   1  12       26.84      -58.65     58.65 o 
   6   1  12        0.44       33.84     54.14 o 
   7   1  12        0.20       31.58     58.65 o 
   8   1  12        0.19        0.00     64.29 o 
 -10   2  12      340.10      315.80     20.30 o 
  -9   2  12     1231.11     1469.61     43.99 o 
  -8   2  12       35.59       25.94     14.66 o 
  -7   2  12     3406.19     3352.01    101.51 o 
  -6   2  12     1954.18     1998.58     82.33 o 
  -5   2  12     1988.86     2059.48     74.44 o 
  -4   2  12     6677.13     6591.24    117.30 o 
  -3   2  12      353.30      364.30     13.53 o 
  -2   2  12     2822.98     2926.81     76.69 o 
  -1   2  12     1034.83     1009.44     42.86 o 
   0   2  12     4222.68     3773.70     65.34 o 
   1   2  12      908.99      869.58     37.22 o 
   2   2  12     1889.13     1776.39     73.31 o 
   3   2  12     1886.93     1929.78     78.95 o 
   4   2  12       60.15       83.46     14.66 o 
   5   2  12     1337.41     1266.59     57.52 o 
   6   2  12      193.32      112.79     60.90 o 
   7   2  12      399.75      444.38     21.43 o 
   8   2  12      103.53       59.78     66.54 o 
 -11   3  12       42.45       19.17     75.57 o 
 -10   3  12       61.02      -42.86     67.67 o 
  -9   3  12        7.87        2.26     58.65 o 
  -8   3  12       52.48       13.53     56.39 o 
  -7   3  12      189.74      131.96     16.92 o 
  -6   3  12       52.02       59.78     13.53 o 
  -5   3  12       99.04       57.52     49.63 o 
  -4   3  12        8.55       25.94     41.73 o 
  -3   3  12        1.50      -37.22     40.60 o 
  -2   3  12      240.68      244.75     12.41 o 
  -1   3  12      105.66       74.44     45.11 o 
   0   3  12       34.34        8.78     37.22 o 
   1   3  12       16.70       41.73     39.48 o 
   2   3  12       31.37      -14.66     42.86 o 
   3   3  12       17.89       43.99     46.24 o 
   4   3  12       31.61       18.05     49.63 o 
   5   3  12       50.99       76.69     54.14 o 
   6   3  12        8.85      -59.78     59.78 o 
   7   3  12        0.78      -62.03     62.03 o 
   8   3  12        3.48       34.96     64.29 o 
 -11   4  12      889.88      991.39     41.73 o 
 -10   4  12      142.09      140.98     19.17 o 
  -9   4  12      908.34      909.06     34.96 o 
  -8   4  12      418.61      459.04     19.17 o 
  -7   4  12     2063.17     2018.88     78.95 o 
  -6   4  12     2511.69     2488.07     89.10 o 
  -5   4  12      546.65      554.91     19.17 o 
  -4   4  12     6795.18     6679.21    125.19 o 
  -3   4  12      154.92      163.54     13.53 o 
  -2   4  12     1506.71     1429.00     64.29 o 
  -1   4  12      466.85      453.40     18.05 o 
   0   4  12     2299.61     2144.24     55.81 o 
   1   4  12      793.92      676.72     27.07 o 
   2   4  12     1242.29     1326.37     55.27 o 
   3   4  12     1610.83     1660.22     65.42 o 
   4   4  12      115.39       98.12     15.79 o 
   5   4  12     1555.43     1619.61     72.18 o 
   6   4  12       30.94       38.35     18.05 o 
   7   4  12      278.54      288.73     20.30 o 
 -11   5  12       56.71      127.45     73.31 o 
 -10   5  12        3.60       62.03     65.42 o 
  -9   5  12        1.16       49.63     56.39 o 
  -8   5  12        0.12       47.37     58.65 o 
  -7   5  12        1.77       11.28     56.39 o 
  -6   5  12        6.32      -19.17     50.75 o 
  -5   5  12        1.54      -43.99     50.75 o 
  -4   5  12      233.77      208.65     15.79 o 
  -3   5  12       62.43       25.94     47.37 o 
  -2   5  12      580.96      553.78     25.94 o 
  -1   5  12      140.18      -12.41     53.01 o 
   0   5  12       68.08       72.98     12.91 o 
   1   5  12        6.93       28.20     41.73 o 
   2   5  12       27.83      -48.50     51.88 o 
   3   5  12      129.21      156.77     14.66 o 
   4   5  12       45.78       -6.77     50.75 o 
   5   5  12       68.96       54.14     58.65 o 
   6   5  12       12.04       31.58     56.39 o 
   7   5  12       23.00       37.22     66.54 o 
 -10   6  12       80.58      111.66     67.67 o 
  -9   6  12      637.72      736.50     27.07 o 
  -8   6  12      425.95      366.56     20.30 o 
  -7   6  12     1602.14     1498.93     65.42 o 
  -6   6  12     1471.08     1357.95     59.78 o 
  -5   6  12      504.57      515.43     22.56 o 
  -4   6  12     5594.97     5710.38    120.68 o 
  -3   6  12      179.86      170.31     14.66 o 
  -2   6  12     1256.97     1178.62     49.63 o 
  -1   6  12      585.03      567.32     22.56 o 
   0   6  12     1509.15     1396.08     28.24 o 
   1   6  12      887.32      827.85     33.84 o 
   2   6  12      640.36      690.25     27.07 o 
   3   6  12      881.15      892.14     41.73 o 
   4   6  12       37.39       27.07     54.14 o 
   5   6  12      824.69      881.99     36.09 o 
   6   6  12        2.19       -9.02     58.65 o 
   7   6  12      242.37      283.09     21.43 o 
 -10   7  12       47.70      -13.53     75.57 o 
  -9   7  12       45.86      -23.69     66.54 o 
  -8   7  12       26.66        5.64     63.16 o 
  -7   7  12       36.61       58.65     60.90 o 
  -6   7  12      154.52      168.05     18.05 o 
  -5   7  12       29.05       11.28     54.14 o 
  -4   7  12       28.97       64.29     53.01 o 
  -3   7  12       28.32       81.21     50.75 o 
  -2   7  12      264.63      279.71     14.66 o 
  -1   7  12       20.41       28.20     48.50 o 
   0   7  12       13.43       21.97     33.38 o 
   1   7  12        3.85      -21.43     47.37 o 
   2   7  12       13.86       69.93     50.75 o 
   3   7  12       95.08       89.10     15.79 o 
   4   7  12      110.81       57.52     63.16 o 
   5   7  12       24.12       -5.64     58.65 o 
   6   7  12        0.47       91.36     59.78 o 
   7   7  12       34.61       32.71     20.30 o 
  -9   8  12      645.74      806.42     28.20 o 
  -8   8  12      250.08      218.81     20.30 o 
  -7   8  12      725.58      713.94     37.22 o 
  -6   8  12      910.58     1151.55     48.50 o 
  -5   8  12      363.63      367.68     18.05 o 
  -4   8  12     2029.14     2291.82     85.72 o 
  -3   8  12        0.35       57.52     46.24 o 
  -2   8  12     1312.53     1277.87     55.27 o 
  -1   8  12      193.21      197.38     15.79 o 
   0   8  12     1249.26     1175.81     36.66 o 
   1   8  12      701.97      610.17     28.20 o 
   2   8  12      429.69      420.69     19.17 o 
   3   8  12      424.59      454.53     22.56 o 
   4   8  12       26.17        7.90     56.39 o 
   5   8  12      347.46      395.88     20.30 o 
   6   8  12        0.23      -25.94     66.54 o 
  -9   9  12       23.22       48.50     77.82 o 
  -8   9  12       50.99       33.84     67.67 o 
  -7   9  12        3.10        0.00     65.42 o 
  -6   9  12      202.85      127.45     71.06 o 
  -5   9  12       36.97       34.96     18.05 o 
  -4   9  12       12.60       62.03     54.14 o 
  -3   9  12      112.02       29.32     58.65 o 
  -2   9  12       47.70       71.06     15.79 o 
  -1   9  12       69.47       77.82     57.52 o 
   0   9  12        3.73      -37.03     37.03 o 
   1   9  12        4.74      -55.27     55.27 o 
   2   9  12        6.00       33.84     55.27 o 
   3   9  12       32.34       40.60     16.92 o 
   4   9  12       70.22       53.01     18.05 o 
   5   9  12        4.53       -6.77     63.16 o 
  -8  10  12      274.69      283.09     22.56 o 
  -7  10  12      369.93      357.53     21.43 o 
  -6  10  12      572.98      506.41     27.07 o 
  -5  10  12      104.72       55.27     62.03 o 
  -4  10  12      793.90      810.93     36.09 o 
  -3  10  12       39.24       -2.26     58.65 o 
  -2  10  12      846.56      833.49     32.71 o 
  -1  10  12       68.75       22.56     55.27 o 
   0  10  12      791.84      790.22     22.16 o 
   1  10  12      516.12      535.74     28.20 o 
   2  10  12      149.53      107.15     63.16 o 
   3  10  12      321.22      360.92     20.30 o 
   4  10  12       28.10       74.44     64.29 o 
   5  10  12      182.48      214.29     20.30 o 
  -7  11  12        3.39       23.69     68.80 o 
  -6  11  12       38.68       34.96     68.80 o 
  -5  11  12       18.16        0.00     67.67 o 
  -4  11  12        0.18       31.58     57.52 o 
  -3  11  12       16.16       57.52     62.03 o 
  -2  11  12        1.98       36.09     56.39 o 
  -1  11  12       46.79       64.29     57.52 o 
   0  11  12        2.22      -43.04     43.04 o 
   1  11  12        6.77       40.60     55.27 o 
   2  11  12        5.22      -18.05     57.52 o 
   3  11  12       15.16      -68.80     68.80 o 
   4  11  12       20.47       29.32     66.54 o 
  -6  12  12      234.63      275.20     22.56 o 
  -5  12  12       38.34       81.21     63.16 o 
  -4  12  12      214.19      195.12     20.30 o 
  -3  12  12        8.54       28.20     62.03 o 
  -2  12  12      496.01      553.78     25.94 o 
  -1  12  12       92.22      100.38     62.03 o 
   0  12  12      409.17      455.18     15.15 o 
   1  12  12      266.08      284.22     21.43 o 
   2  12  12       51.03       62.03     66.54 o 
   3  12  12      105.29      118.43     66.54 o 
  -5  13  12        7.01       39.48     21.43 o 
  -4  13  12        9.05        6.77     68.80 o 
  -3  13  12       11.04       64.29     68.80 o 
  -2  13  12        5.51        0.00     67.67 o 
  -1  13  12        2.16       48.50     63.16 o 
   0  13  12        0.20      -31.41     45.37 o 
   1  13  12        0.23       37.22     63.16 o 
 -11   1  13      402.06      418.44     23.69 o 
 -10   1  13     1699.85     1639.91     63.16 o 
  -9   1  13      441.55      358.66     20.30 o 
  -8   1  13     1276.97     1341.03     54.14 o 
  -7   1  13     1392.41     1372.61     50.75 o 
  -6   1  13     1852.63     1844.06     68.80 o 
  -5   1  13     2165.48     2104.59     81.21 o 
  -4   1  13     1528.62     1418.85     60.90 o 
  -3   1  13     3875.44     3734.36     94.74 o 
  -2   1  13      391.16      416.18     21.43 o 
  -1   1  13     3180.87     3074.56     86.85 o 
   0   1  13     1279.71     1223.39     83.46 o 
   1   1  13     1760.14     1641.04     67.67 o 
   2   1  13     1375.57     1257.57     55.27 o 
   3   1  13      311.92      274.07     15.79 o 
   4   1  13      542.34      501.90     20.30 o 
   5   1  13      489.61      522.20     22.56 o 
   6   1  13      551.64      558.29     22.56 o 
   7   1  13       14.43      -65.42     65.42 o 
 -11   2  13       25.47       60.90     68.80 o 
 -10   2  13       43.86       22.56     67.67 o 
  -9   2  13       12.80      -60.90     60.90 o 
  -8   2  13        0.13        4.51     55.27 o 
  -7   2  13      103.87       28.20     58.65 o 
  -6   2  13       22.51      -10.15     50.75 o 
  -5   2  13        0.12      -19.17     49.63 o 
  -4   2  13        4.55      -55.27     55.27 o 
  -3   2  13      126.45      116.17     13.53 o 
  -2   2  13       13.90       28.20     37.22 o 
  -1   2  13       20.06       33.84     42.86 o 
   0   2  13        0.08      -22.54     30.70 o 
   1   2  13       95.25      108.27     13.53 o 
   2   2  13       26.39      -49.63     49.63 o 
   3   2  13       27.11        6.77     50.75 o 
   4   2  13        1.52      -28.20     49.63 o 
   5   2  13        8.87       20.30     57.52 o 
   6   2  13        3.48       98.12     54.14 o 
   7   2  13        1.26        3.38     65.42 o 
 -11   3  13      457.74      362.04     23.69 o 
 -10   3  13     1710.37     1545.17     68.80 o 
  -9   3  13      441.04      442.12     25.94 o 
  -8   3  13     1388.91     1319.60     51.88 o 
  -7   3  13      797.52      746.65     36.09 o 
  -6   3  13     1287.45     1476.37     63.16 o 
  -5   3  13      907.02      852.67     34.96 o 
  -4   3  13     1693.98     1669.24     68.80 o 
  -3   3  13     3757.44     3809.92     99.25 o 
  -2   3  13       18.16      -41.73     41.73 o 
  -1   3  13     4230.14     4002.79    101.51 o 
   0   3  13      914.99      911.37     25.84 o 
   1   3  13     1486.44     1422.00     45.11 o 
   2   3  13     1566.84     1486.52     59.78 o 
   3   3  13      563.38      552.65     23.69 o 
   4   3  13      467.83      490.62     19.17 o 
   5   3  13      122.68      163.54     16.92 o 
   6   3  13      558.66      597.77     23.69 o 
   7   3  13       33.32       40.60     62.03 o 
 -10   4  13       57.42      -72.18     72.18 o 
  -9   4  13       24.09        0.00     62.03 o 
  -8   4  13       37.87      -10.15     56.39 o 
  -7   4  13       35.33       -9.02     58.65 o 
  -6   4  13        0.98      -50.75     50.75 o 
  -5   4  13       11.65      -28.20     49.63 o 
  -4   4  13       13.59      -50.75     50.75 o 
  -3   4  13      485.51      494.00     18.05 o 
  -2   4  13      155.83        2.26     54.14 o 
  -1   4  13       48.70       62.03     13.53 o 
   0   4  13       49.02      -10.54     34.27 o 
   1   4  13       26.89       62.03     43.99 o 
   2   4  13      128.89       97.00     54.14 o 
   3   4  13       64.86       74.44     54.14 o 
   4   4  13        7.21       31.58     54.14 o 
   5   4  13        3.42      -16.92     16.92 o 
   6   4  13       12.00       55.27     57.52 o 
   7   4  13        0.09      -77.82     77.82 o 
  -9   5  13      156.82      143.24     19.17 o 
  -8   5  13      929.71      950.79     38.35 o 
  -7   5  13      621.04      646.27     23.69 o 
  -6   5  13      806.05      698.15     33.84 o 
  -5   5  13      916.24      977.86     36.09 o 
  -4   5  13      436.35      448.89     18.05 o 
  -3   5  13     4256.38     4365.96    107.15 o 
  -2   5  13       21.64      -23.69     46.24 o 
  -1   5  13     3484.24     3204.26     98.12 o 
   0   5  13      133.56      119.08     16.35 o 
   1   5  13      948.39      902.29     37.22 o 
   2   5  13      906.16      774.84     33.84 o 
   3   5  13      325.41      325.95     16.92 o 
   4   5  13      443.24      475.96     19.17 o 
   5   5  13       24.96       41.73     54.14 o 
   6   5  13      471.92      488.37     22.56 o 
   7   5  13       32.51      -32.71     68.80 o 
 -10   6  13        8.58       45.11     65.42 o 
  -9   6  13      120.79       91.36     20.30 o 
  -8   6  13      145.05      129.70     19.17 o 
  -7   6  13       98.28       87.97     60.90 o 
  -6   6  13       29.64       51.88     53.01 o 
  -5   6  13      134.15       73.31     57.52 o 
  -4   6  13      353.85      345.13     18.05 o 
  -3   6  13      592.68      563.93     23.69 o 
  -2   6  13       10.50      -12.41     46.24 o 
  -1   6  13       92.66       62.03     50.75 o 
   0   6  13       20.72      -35.09     35.09 o 
   1   6  13      108.65      111.66     14.66 o 
   2   6  13        3.99      -28.20     53.01 o 
   3   6  13       78.14       16.92     57.52 o 
   4   6  13       28.91      -57.52     57.52 o 
   5   6  13        0.57      -46.24     63.16 o 
   6   6  13       15.86      102.64     60.90 o 
  -9   7  13       77.34       -9.02     65.42 o 
  -8   7  13     1173.00     1280.13     57.52 o 
  -7   7  13      356.51      340.61     19.17 o 
  -6   7  13     1106.53     1214.71     51.88 o 
  -5   7  13     1277.93     1267.72     56.39 o 
  -4   7  13      142.39      169.18     15.79 o 
  -3   7  13     1201.41     1210.20     57.52 o 
  -2   7  13      123.86      138.73     14.66 o 
  -1   7  13     1675.60     1775.26     65.42 o 
   0   7  13      196.02      212.57     15.23 o 
   1   7  13      897.35      860.56     36.09 o 
   2   7  13      791.70      748.90     36.09 o 
   3   7  13      335.12      355.28     19.17 o 
   4   7  13      263.84      302.27     19.17 o 
   5   7  13       19.58      -66.54     66.54 o 
   6   7  13      266.23      322.57     21.43 o 
  -9   8  13      112.79      122.94     74.44 o 
  -8   8  13        0.04       75.57     62.03 o 
  -7   8  13       81.67       57.52     72.18 o 
  -6   8  13        1.70       -5.64     63.16 o 
  -5   8  13       37.79      -55.27     58.65 o 
  -4   8  13       71.92       45.11     16.92 o 
  -3   8  13      191.12      204.14     16.92 o 
  -2   8  13       84.76       43.99     53.01 o 
  -1   8  13        2.72       -2.26     53.01 o 
   0   8  13        0.23       -9.28     49.06 o 
   1   8  13        3.84      -57.52     57.52 o 
   2   8  13       26.94       27.07     16.92 o 
   3   8  13       65.52       97.00     54.14 o 
   4   8  13        1.97      -55.27     59.78 o 
   5   8  13        0.72       53.01     58.65 o 
  -8   9  13      493.45      393.62     23.69 o 
  -7   9  13       98.86       93.61     19.17 o 
  -6   9  13      680.79      625.96     36.09 o 
  -5   9  13      789.45      898.91     36.09 o 
  -4   9  13      158.05       99.25     63.16 o 
  -3   9  13      773.31      801.91     36.09 o 
  -2   9  13        0.08      -55.27     55.27 o 
  -1   9  13     1091.16     1163.96     47.37 o 
   0   9  13       50.60       91.30     37.08 o 
   1   9  13      752.18      734.24     38.35 o 
   2   9  13      436.19      478.21     20.30 o 
   3   9  13       98.21      102.64     58.65 o 
   4   9  13      334.44      389.11     21.43 o 
   5   9  13        8.06       32.71     64.29 o 
  -8  10  13        2.47      -18.05     73.31 o 
  -7  10  13       22.87       57.52     66.54 o 
  -6  10  13        0.06      -45.11     68.80 o 
  -5  10  13        4.79       76.69     56.39 o 
  -4  10  13       70.23      -11.28     66.54 o 
  -3  10  13       29.08      -13.53     57.52 o 
  -2  10  13       39.21      102.64     60.90 o 
  -1  10  13        1.83      -59.78     59.78 o 
   0  10  13        7.68       56.37     39.05 o 
   1  10  13       27.14       16.92     63.16 o 
   2  10  13        3.36       14.66     58.65 o 
   3  10  13       31.49      -53.01     67.67 o 
   4  10  13        0.12       10.15     63.16 o 
  -7  11  13      112.49      102.64     21.43 o 
  -6  11  13      405.01      440.99     23.69 o 
  -5  11  13      408.63      444.38     22.56 o 
  -4  11  13       53.30       45.11     19.17 o 
  -3  11  13      453.33      524.46     22.56 o 
  -2  11  13        0.09       23.69     63.16 o 
  -1  11  13      269.02      261.66     19.17 o 
   0  11  13       48.49        1.43     44.26 o 
   1  11  13      368.44      401.52     21.43 o 
   2  11  13      184.34      215.42     20.30 o 
   3  11  13       71.24      128.58     73.31 o 
  -5  12  13        1.54       78.95     66.54 o 
  -4  12  13       19.03       -6.77     64.29 o 
  -3  12  13        3.61      -15.79     65.42 o 
  -2  12  13       27.85       28.20     65.42 o 
  -1  12  13        0.00       34.96     64.29 o 
   0  12  13       11.10        4.51     17.35 o 
   1  12  13        2.95       72.18     64.29 o 
   2  12  13        0.03       64.29     62.03 o 
  -3  13  13      210.95      170.31     22.56 o 
  -2  13  13        0.01       21.43     71.06 o 
  -1  13  13      115.51      -51.88     81.21 o 
   0  13  13        0.07      -26.05     46.24 o 
 -11   0  14      554.53      484.98     27.07 o 
 -10   0  14      456.41      440.99     21.43 o 
  -9   0  14     1746.20     1827.14     67.67 o 
  -8   0  14        1.89      -24.81     56.39 o 
  -7   0  14     2338.04     2327.91     91.36 o 
  -6   0  14     2260.74     2243.32     85.72 o 
  -5   0  14      598.69      586.49     23.69 o 
  -4   0  14     2776.09     2685.44     87.97 o 
  -3   0  14      185.67      186.10     13.53 o 
  -2   0  14     1089.26     1008.31     45.11 o 
  -1   0  14      254.06      250.39     14.66 o 
   0   0  14     3197.27     2963.26     64.99 o 
   1   0  14       82.65       65.42     48.50 o 
   2   0  14     1900.45     1800.07     76.69 o 
   3   0  14     1327.03     1115.46     51.88 o 
   4   0  14       83.11       32.71     55.27 o 
   5   0  14      421.25      391.37     19.17 o 
   6   0  14       11.06       65.42     60.90 o 
   7   0  14      256.62      327.08     21.43 o 
 -10   1  14        1.05      -72.18     72.18 o 
  -9   1  14       50.98       57.52     57.52 o 
  -8   1  14        6.23      -55.27     58.65 o 
  -7   1  14       68.00      -23.69     58.65 o 
  -6   1  14        1.05      -53.01     53.01 o 
  -5   1  14       20.91      -46.24     46.24 o 
  -4   1  14        0.04      -49.63     49.63 o 
  -3   1  14       65.11      -38.35     50.75 o 
  -2   1  14       42.26       -9.02     43.99 o 
  -1   1  14       12.63      -43.99     43.99 o 
   0   1  14        7.16        4.69     32.29 o 
   1   1  14       32.80      -14.66     46.24 o 
   2   1  14       23.44       13.53     55.27 o 
   3   1  14        7.43       15.79     55.27 o 
   4   1  14        3.02      -20.30     54.14 o 
   5   1  14        0.11      -59.78     59.78 o 
   6   1  14        1.32       38.35     60.90 o 
   7   1  14        0.02      -65.42     65.42 o 
 -10   2  14      290.73      245.87     21.43 o 
  -9   2  14     1102.64     1127.86     40.60 o 
  -8   2  14        0.07       38.35     54.14 o 
  -7   2  14     1991.37     1972.63     73.31 o 
  -6   2  14     1559.95     1560.96     72.18 o 
  -5   2  14     1518.14     1475.25     55.27 o 
  -4   2  14     3036.29     3079.07     93.61 o 
  -3   2  14      509.58      487.24     19.17 o 
  -2   2  14      749.38      738.75     29.32 o 
  -1   2  14       48.92       -5.64     43.99 o 
   0   2  14     2777.63     2686.81     63.37 o 
   1   2  14      106.57       20.30     48.50 o 
   2   2  14     1645.11     1753.83     71.06 o 
   3   2  14     1416.07     1312.83     57.52 o 
   4   2  14      161.53      193.99     16.92 o 
   5   2  14      344.32      306.78     19.17 o 
   6   2  14       15.80       21.43     55.27 o 
   7   2  14      195.28      218.81     20.30 o 
 -10   3  14        0.10      -74.44     74.44 o 
  -9   3  14       82.16       65.42     58.65 o 
  -8   3  14       85.94       54.14     59.78 o 
  -7   3  14       34.25        2.26     56.39 o 
  -6   3  14       10.76      -38.35     54.14 o 
  -5   3  14      122.35       75.57     54.14 o 
  -4   3  14       40.35      -54.14     54.14 o 
  -3   3  14      225.33      205.27     15.79 o 
  -2   3  14        0.37      -23.69     45.11 o 
  -1   3  14      148.36      102.64     14.66 o 
   0   3  14      144.52      156.17     12.97 o 
   1   3  14      123.36       27.07     54.14 o 
   2   3  14       11.93        2.26     51.88 o 
   3   3  14       16.27       66.54     50.75 o 
   4   3  14        0.01        7.90     56.39 o 
   5   3  14        2.03       39.48     57.52 o 
   6   3  14        3.12       27.07     64.29 o 
 -10   4  14      190.00       89.10     82.33 o 
  -9   4  14      922.14      836.88     37.22 o 
  -8   4  14        1.01      -27.07     56.39 o 
  -7   4  14     2053.44     1948.95     80.08 o 
  -6   4  14      475.10      501.90     19.17 o 
  -5   4  14     2425.54     2397.84     91.36 o 
  -4   4  14     2387.17     2288.44     87.97 o 
  -3   4  14      217.05      181.59     15.79 o 
  -2   4  14      912.47      798.53     37.22 o 
  -1   4  14       71.38        5.64     48.50 o 
   0   4  14     2441.26     2140.80     61.01 o 
   1   4  14       52.66       34.96     14.66 o 
   2   4  14     1227.67     1171.85     51.88 o 
   3   4  14      799.70      809.81     31.58 o 
   4   4  14      113.73       90.23     58.65 o 
   5   4  14      269.12      240.24     19.17 o 
   6   4  14       15.77       86.85     60.90 o 
 -10   5  14       18.76       75.57     80.08 o 
  -9   5  14       86.12      118.43     19.17 o 
  -8   5  14       19.48       87.97     59.78 o 
  -7   5  14        6.63      -28.20     60.90 o 
  -6   5  14       32.09       40.60     59.78 o 
  -5   5  14      438.54      521.07     27.07 o 
  -4   5  14        4.31      -45.11     55.27 o 
  -3   5  14        0.14      -55.27     55.27 o 
  -2   5  14        8.49      -24.81     47.37 o 
  -1   5  14        0.00      -50.75     50.75 o 
   0   5  14       79.20       60.31     45.68 o 
   1   5  14       38.04      -53.01     53.01 o 
   2   5  14       23.92       83.46     54.14 o 
   3   5  14       26.65       -7.90     62.03 o 
   4   5  14        0.17      -13.53     51.88 o 
   5   5  14        0.23      -34.96     58.65 o 
   6   5  14        4.36      -41.73     66.54 o 
  -9   6  14      718.69      812.06     30.45 o 
  -8   6  14       52.54       28.20     59.78 o 
  -7   6  14     1094.40     1012.82     47.37 o 
  -6   6  14      345.09      365.43     20.30 o 
  -5   6  14     1137.91     1327.50     49.63 o 
  -4   6  14      970.37      931.62     42.86 o 
  -3   6  14      320.60      322.57     16.92 o 
  -2   6  14      448.27      454.53     16.92 o 
  -1   6  14        2.92      -51.88     51.88 o 
   0   6  14     1447.15     1424.12    104.33 o 
   1   6  14       30.58        2.26     48.50 o 
   2   6  14      932.95     1003.80     45.11 o 
   3   6  14      465.43      481.60     22.56 o 
   4   6  14      133.97      148.88     18.05 o 
   5   6  14      272.74      304.52     20.30 o 
   6   6  14       24.55      -32.71     69.93 o 
  -9   7  14       32.98       58.65     67.67 o 
  -8   7  14        8.63       83.46     63.16 o 
  -7   7  14       33.77      110.53     58.65 o 
  -6   7  14       80.30       92.48     58.65 o 
  -5   7  14      149.70      151.13     18.05 o 
  -4   7  14        9.94      -19.17     56.39 o 
  -3   7  14        2.41       14.66     51.88 o 
  -2   7  14      117.51       89.10     56.39 o 
  -1   7  14       37.87       40.60     57.52 o 
   0   7  14       28.44       58.35     14.11 o 
   1   7  14       90.46       30.45     57.52 o 
   2   7  14       30.42       18.05     55.27 o 
   3   7  14       31.28       -5.64     59.78 o 
   4   7  14        0.71       32.71     59.78 o 
   5   7  14        8.34      -68.80     68.80 o 
  -8   8  14       48.66       22.56     65.42 o 
  -7   8  14      728.46      751.16     32.71 o 
  -6   8  14      244.78      240.24     19.17 o 
  -5   8  14      616.66      575.21     21.43 o 
  -4   8  14      616.80      607.92     27.07 o 
  -3   8  14      412.16      411.67     20.30 o 
  -2   8  14      451.73      451.15     19.17 o 
  -1   8  14        1.03      -46.24     56.39 o 
   0   8  14      752.18      725.30     50.75 o 
   1   8  14       49.48       74.44     56.39 o 
   2   8  14      443.76      510.92     23.69 o 
   3   8  14      214.79      221.06     19.17 o 
   4   8  14       88.21       99.25     64.29 o 
   5   8  14      219.74      274.07     21.43 o 
  -8   9  14       58.94      138.73     78.95 o 
  -7   9  14       29.20       47.37     64.29 o 
  -6   9  14       34.16        0.00     65.42 o 
  -5   9  14       34.98       28.20     64.29 o 
  -4   9  14       18.69      -16.92     62.03 o 
  -3   9  14       34.34      -66.54     66.54 o 
  -2   9  14       46.96      -24.81     63.16 o 
  -1   9  14        3.69       -7.90     57.52 o 
   0   9  14       17.52       44.30     40.58 o 
   1   9  14       81.79       63.16     64.29 o 
   2   9  14       20.93       43.99     59.78 o 
   3   9  14       25.12       90.23     63.16 o 
   4   9  14        0.00       15.79     60.90 o 
  -7  10  14      357.28      334.98     23.69 o 
  -6  10  14       37.55       50.75     62.03 o 
  -5  10  14      465.48      514.31     22.56 o 
  -4  10  14      413.75      503.03     21.43 o 
  -3  10  14      156.94      207.53     19.17 o 
  -2  10  14      732.58      834.62     32.71 o 
  -1  10  14        0.02      -57.52     60.90 o 
   0  10  14      371.94      400.79     15.54 o 
   1  10  14       31.69       51.88     63.16 o 
   2  10  14      168.29      178.20     20.30 o 
   3  10  14       55.90        6.77     66.54 o 
  -6  11  14       59.25      127.45     77.82 o 
  -5  11  14       12.37       63.16     65.42 o 
  -4  11  14        2.32       59.78     63.16 o 
  -3  11  14       30.28       33.84     65.42 o 
  -2  11  14        5.78       -9.02     65.42 o 
  -1  11  14       11.88        9.02     60.90 o 
   0  11  14        0.10      -22.99     71.62 o 
   1  11  14       14.07      -12.41     67.67 o 
   2  11  14        4.54      -30.45     67.67 o 
  -4  12  14      229.38      266.18     22.56 o 
  -3  12  14       81.76      115.04     73.31 o 
  -2  12  14      404.62      435.36     23.69 o 
  -1  12  14        5.84      -67.67     67.67 o 
   0  12  14      187.34      200.21     15.15 o 
 -10   1  15      879.85      859.43     34.96 o 
  -9   1  15        9.35       14.66     62.03 o 
  -8   1  15      810.76      816.57     31.58 o 
  -7   1  15        0.21      -24.81     57.52 o 
  -6   1  15     2352.53     2378.67     91.36 o 
  -5   1  15       16.71       43.99     49.63 o 
  -4   1  15     2936.70     2865.90     93.61 o 
  -3   1  15     2806.42     2826.43     92.48 o 
  -2   1  15      198.51      196.25     14.66 o 
  -1   1  15      993.17     1015.08     38.35 o 
   0   1  15      134.89      127.79     53.01 o 
   1   1  15     1115.74      942.89     43.99 o 
   2   1  15        1.00       80.08     47.37 o 
   3   1  15     1059.07     1126.74     51.88 o 
   4   1  15      199.69      187.23     18.05 o 
   5   1  15      185.52      208.65     19.17 o 
   6   1  15      263.82      253.77     21.43 o 
 -10   2  15        1.22      -73.31     74.44 o 
  -9   2  15       31.04      -19.17     20.30 o 
  -8   2  15        8.15       62.03     55.27 o 
  -7   2  15       21.89      -59.78     59.78 o 
  -6   2  15        9.80       54.14     54.14 o 
  -5   2  15       47.08        6.77     51.88 o 
  -4   2  15       16.52      -47.37     54.14 o 
  -3   2  15       64.28      -21.43     53.01 o 
  -2   2  15        2.44      -32.71     46.24 o 
  -1   2  15       62.20       80.08     45.11 o 
   0   2  15       37.23       45.23     35.48 o 
   1   2  15       90.37      121.81     14.66 o 
   2   2  15        4.06      -57.52     57.52 o 
   3   2  15        6.31       48.50     57.52 o 
   4   2  15        1.40       51.88     50.75 o 
   5   2  15        3.52      -62.03     62.03 o 
   6   2  15        0.12       10.15     58.65 o 
 -10   3  15      572.69      527.84     24.81 o 
  -9   3  15        5.05       58.65     58.65 o 
  -8   3  15      792.42      745.52     39.48 o 
  -7   3  15        6.31       51.88     53.01 o 
  -6   3  15     1634.58     1597.06     63.16 o 
  -5   3  15      305.89      336.10     16.92 o 
  -4   3  15     2733.55     2720.41     98.12 o 
  -3   3  15     2449.91     2498.22     89.10 o 
  -2   3  15      470.72      500.77     19.17 o 
  -1   3  15      773.25      784.99     33.84 o 
   0   3  15       21.25       27.04     36.28 o 
   1   3  15      934.80      826.72     36.09 o 
   2   3  15        9.92       36.09     54.14 o 
   3   3  15      969.18      971.09     40.60 o 
   4   3  15      241.75      258.28     19.17 o 
   5   3  15      150.17      181.59     19.17 o 
   6   3  15      288.87      314.67     21.43 o 
 -10   4  15       28.99       45.11     21.43 o 
  -9   4  15       45.29      -39.48     67.67 o 
  -8   4  15       33.71       25.94     57.52 o 
  -7   4  15        3.23      -62.03     62.03 o 
  -6   4  15       27.96       58.65     54.14 o 
  -5   4  15       39.75      -21.43     57.52 o 
  -4   4  15        0.71      -56.39     57.52 o 
  -3   4  15        0.28      -50.75     54.14 o 
  -2   4  15       22.99      -34.96     54.14 o 
  -1   4  15      279.43      265.05     16.92 o 
   0   4  15       44.12      -46.24     46.24 o 
   1   4  15       39.78       32.71     15.79 o 
   2   4  15       15.35      -30.45     54.14 o 
   3   4  15       25.72       34.96     60.90 o 
   4   4  15       34.32       11.28     18.05 o 
   5   4  15        7.24       46.24     62.03 o 
  -9   5  15        0.56      -24.81     65.42 o 
  -8   5  15      944.96      936.13     49.63 o 
  -7   5  15        0.06      -15.79     55.27 o 
  -6   5  15     1299.97     1269.97     45.11 o 
  -5   5  15      279.04      259.41     18.05 o 
  -4   5  15     1729.43     1677.13     67.67 o 
  -3   5  15     1398.58     1465.10     56.39 o 
  -2   5  15      263.22      236.85     16.92 o 
  -1   5  15      625.16      615.81     29.32 o 
   0   5  15        9.75       37.21     36.28 o 
   1   5  15      778.55      803.04     31.58 o 
   2   5  15       30.66       20.30     57.52 o 
   3   5  15      716.24      763.56     31.58 o 
   4   5  15      149.84       87.97     68.80 o 
   5   5  15       98.47      131.96     19.17 o 
  -9   6  15       48.28       32.71     72.18 o 
  -8   6  15        4.22      -54.14     63.16 o 
  -7   6  15      133.17      100.38     20.30 o 
  -6   6  15        0.70       84.59     55.27 o 
  -5   6  15       59.08       13.53     62.03 o 
  -4   6  15        1.54       20.30     54.14 o 
  -3   6  15       26.02       -2.26     58.65 o 
  -2   6  15       48.43       50.75     50.75 o 
  -1   6  15       24.24       19.17     54.14 o 
   0   6  15       57.52       29.87     39.42 o 
   1   6  15        0.53       59.78     51.88 o 
   2   6  15        1.70      -29.32     59.78 o 
   3   6  15       15.91      -42.86     65.42 o 
   4   6  15       38.88       24.81     19.17 o 
   5   6  15       13.87      107.15     58.65 o 
  -8   7  15      754.28      755.67     27.07 o 
  -7   7  15        0.22       67.67     62.03 o 
  -6   7  15      546.30      561.68     23.69 o 
  -5   7  15      317.34      312.42     20.30 o 
  -4   7  15      905.13      900.04     41.73 o 
  -3   7  15     1300.89     1136.89     49.63 o 
  -2   7  15      360.63      286.48     19.17 o 
  -1   7  15      855.61      769.20     27.07 o 
   0   7  15       29.53       26.70     37.08 o 
   1   7  15      487.22      543.63     23.69 o 
   2   7  15       35.30        0.00     60.90 o 
   3   7  15      289.21      296.63     20.30 o 
   4   7  15       99.97       94.74     71.06 o 
  -8   8  15       20.83       13.53     73.31 o 
  -7   8  15       55.88      102.64     66.54 o 
  -6   8  15        7.96      -66.54     66.54 o 
  -5   8  15      204.39      207.53     20.30 o 
  -4   8  15        0.69       -2.26     62.03 o 
  -3   8  15        0.38      -49.63     59.78 o 
  -2   8  15       66.46       47.37     18.05 o 
  -1   8  15       62.98       97.00     58.65 o 
   0   8  15        1.60      -23.06     94.18 o 
   1   8  15        2.05      -46.24     59.78 o 
   2   8  15        0.08      -60.90     60.90 o 
   3   8  15        1.31       34.96     63.16 o 
   4   8  15       23.05       22.56     19.17 o 
  -7   9  15       18.44       69.93     67.67 o 
  -6   9  15      422.65      421.82     22.56 o 
  -5   9  15      111.29       93.61     66.54 o 
  -4   9  15      294.56      263.92     20.30 o 
  -3   9  15      411.33      393.62     21.43 o 
  -2   9  15      160.42      151.13     19.17 o 
  -1   9  15      610.80      660.93     27.07 o 
   0   9  15       14.96       10.85     42.25 o 
   1   9  15      457.33      454.53     22.56 o 
   2   9  15       36.56      -47.37     67.67 o 
   3   9  15      172.36      198.50     20.30 o 
  -6  10  15        2.67      -50.75     72.18 o 
  -5  10  15       37.89       -6.77     65.42 o 
  -4  10  15        7.19        9.02     19.17 o 
  -3  10  15       10.16      -42.86     65.42 o 
  -2  10  15       24.39        9.02     64.29 o 
  -1  10  15        1.39       57.52     62.03 o 
   0  10  15        1.04       62.12     42.66 o 
   1  10  15        0.79       -4.51     19.17 o 
   2  10  15        3.21       -3.38     65.42 o 
  -4  11  15      103.07      101.51     20.30 o 
  -3  11  15      215.70      209.78     21.43 o 
  -2  11  15      110.00      102.64     72.18 o 
  -1  11  15      319.13      331.59     22.56 o 
   0  11  15        6.79       44.81     44.21 o 
  -9   0  16     1270.32     1309.45     55.27 o 
  -8   0  16        7.76      -59.78     59.78 o 
  -7   0  16     1413.32     1404.19     57.52 o 
  -6   0  16      494.33      475.96     19.17 o 
  -5   0  16     1616.59     1626.38     69.93 o 
  -4   0  16       70.11       87.97     50.75 o 
  -3   0  16     2216.18     2306.48     92.48 o 
  -2   0  16      540.06      554.91     19.17 o 
  -1   0  16      455.26      424.08     16.92 o 
   0   0  16     1722.27     1723.99    242.49 o 
   1   0  16        2.27        2.26     48.50 o 
   2   0  16      660.18      676.72     31.58 o 
   3   0  16       91.94       56.39     18.05 o 
   4   0  16      349.42      393.62     20.30 o 
   5   0  16       28.77       71.06     59.78 o 
  -9   1  16       20.21       87.97     68.80 o 
  -8   1  16        0.03       11.28     56.39 o 
  -7   1  16       11.22       91.36     57.52 o 
  -6   1  16        0.43      -58.65     58.65 o 
  -5   1  16        1.85      -40.60     54.14 o 
  -4   1  16        0.00       66.54     50.75 o 
  -3   1  16        0.14      -54.14     54.14 o 
  -2   1  16        8.38        7.90     14.66 o 
  -1   1  16       31.29       33.84     48.50 o 
   0   1  16       20.59       14.70     37.03 o 
   1   1  16        8.44       -2.26     53.01 o 
   2   1  16       10.32      -55.27     55.27 o 
   3   1  16        5.74      -65.42     65.42 o 
   4   1  16        4.27       -3.38     66.54 o 
   5   1  16        0.44       -3.38     58.65 o 
  -9   2  16     1163.53     1088.39     46.24 o 
  -8   2  16        4.51       54.14     58.65 o 
  -7   2  16     1536.00     1557.58     71.06 o 
  -6   2  16      183.45      145.49     18.05 o 
  -5   2  16      962.06     1027.48     39.48 o 
  -4   2  16      128.93       69.93     53.01 o 
  -3   2  16     1894.01     1815.86     83.46 o 
  -2   2  16      877.87      812.06     34.96 o 
  -1   2  16      471.38      524.46     18.05 o 
   0   2  16     1794.96     1717.47     49.27 o 
   1   2  16        4.14      -37.22     56.39 o 
   2   2  16      596.39      583.11     25.94 o 
   3   2  16      117.09       22.56     60.90 o 
   4   2  16      291.35      303.40     20.30 o 
   5   2  16       42.52       97.00     62.03 o 
  -9   3  16       45.78       97.00     66.54 o 
  -8   3  16        0.45      -37.22     64.29 o 
  -7   3  16       14.75       71.06     57.52 o 
  -6   3  16        2.42       13.53     59.78 o 
  -5   3  16       19.02       20.30     56.39 o 
  -4   3  16       10.65       -6.77     56.39 o 
  -3   3  16       67.37      -16.92     60.90 o 
  -2   3  16       90.30       89.10     51.88 o 
  -1   3  16        7.49      -40.60     49.63 o 
   0   3  16       16.66       64.01     35.78 o 
   1   3  16       14.15       -5.64     53.01 o 
   2   3  16       50.61       58.65     56.39 o 
   3   3  16       16.26      -53.01     64.29 o 
   4   3  16       12.39      -21.43     65.42 o 
   5   3  16        0.03      -64.29     65.42 o 
  -9   4  16      641.20      719.58     30.45 o 
  -8   4  16        1.06      -50.75     64.29 o 
  -7   4  16     1168.98     1088.39     46.24 o 
  -6   4  16       68.13       29.32     62.03 o 
  -5   4  16      857.68      759.05     29.32 o 
  -4   4  16      112.40      100.38     16.92 o 
  -3   4  16     1398.67     1472.99     67.67 o 
  -2   4  16      961.62      938.38     45.11 o 
  -1   4  16      427.40      474.83     19.17 o 
   0   4  16     1215.10     1179.88     37.78 o 
   1   4  16        3.23      -10.15     54.14 o 
   2   4  16      596.17      646.27     28.20 o 
   3   4  16      143.24      103.76     65.42 o 
   4   4  16      262.91      274.07     21.43 o 
   5   4  16       61.24       71.06     65.42 o 
  -9   5  16       20.15       42.86     69.93 o 
  -8   5  16       24.79      -46.24     69.93 o 
  -7   5  16       25.94       57.52     18.05 o 
  -6   5  16       38.69       27.07     63.16 o 
  -5   5  16        1.04       -2.26     59.78 o 
  -4   5  16        5.68      -62.03     62.03 o 
  -3   5  16      214.44      191.74     19.17 o 
  -2   5  16       91.09       68.80     60.90 o 
  -1   5  16        4.89       60.90     49.63 o 
   0   5  16        5.70       49.63     38.28 o 
   1   5  16        3.66        5.64     56.39 o 
   2   5  16       19.14       75.57     56.39 o 
   3   5  16       16.99       74.44     60.90 o 
   4   5  16       11.17       77.82     62.03 o 
  -8   6  16        4.24      -45.11     71.06 o 
  -7   6  16     1044.45     1074.85     45.11 o 
  -6   6  16       29.30      -20.30     60.90 o 
  -5   6  16      680.83      674.46     28.20 o 
  -4   6  16      151.38      201.89     18.05 o 
  -3   6  16      430.00      393.62     20.30 o 
  -2   6  16      699.85      605.66     28.20 o 
  -1   6  16      166.54      155.65     16.92 o 
   0   6  16      720.99      615.97     57.52 o 
   1   6  16       13.16       56.39     58.65 o 
   2   6  16      452.18      495.13     21.43 o 
   3   6  16       59.79      -21.43     64.29 o 
   4   6  16      201.61      278.58     20.30 o 
  -8   7  16       41.18        6.77     73.31 o 
  -7   7  16        5.75      -68.80     68.80 o 
  -6   7  16       16.29       32.71     60.90 o 
  -5   7  16        0.02       13.53     18.05 o 
  -4   7  16        1.10       11.28     62.03 o 
  -3   7  16      164.71      118.43     64.29 o 
  -2   7  16       44.40       46.24     63.16 o 
  -1   7  16        0.05       60.90     51.88 o 
   0   7  16        1.04      -44.64     44.64 o 
   1   7  16       26.73       75.57     56.39 o 
   2   7  16       10.56       12.41     64.29 o 
   3   7  16       10.02       57.52     57.52 o 
  -7   8  16      621.11      624.84     25.94 o 
  -6   8  16        0.14       -6.77     63.16 o 
  -5   8  16      545.59      581.98     23.69 o 
  -4   8  16      130.25      160.16     19.17 o 
  -3   8  16      292.93      341.74     20.30 o 
  -2   8  16      380.85      406.03     21.43 o 
  -1   8  16       51.00       55.27     62.03 o 
   0   8  16      490.30      528.58     17.55 o 
   1   8  16        5.17      -42.86     57.52 o 
   2   8  16      323.48      327.08     21.43 o 
  -6   9  16        0.01       63.16     65.42 o 
  -5   9  16        0.02      -64.29     67.67 o 
  -4   9  16        3.63       77.82     58.65 o 
  -3   9  16       46.67       63.16     19.17 o 
  -2   9  16       27.92       18.05     63.16 o 
  -1   9  16        0.47      -66.54     66.54 o 
   0   9  16        4.73      -12.74     42.98 o 
   1   9  16       24.83       69.93     64.29 o 
   2   9  16        5.78       36.09     60.90 o 
  -5  10  16      459.16      523.33     24.81 o 
  -4  10  16       66.14       90.23     71.06 o 
  -3  10  16      194.41      134.22     73.31 o 
  -2  10  16      212.67      199.63     21.43 o 
  -1  10  16       21.02        2.26     19.17 o 
   0  10  16      207.06      227.78     68.24 o 
  -9   1  17      468.73      394.75     23.69 o 
  -8   1  17      665.83      680.10     25.94 o 
  -7   1  17      147.80      119.55     64.29 o 
  -6   1  17     1441.46     1491.04     60.90 o 
  -5   1  17      107.74       67.67     58.65 o 
  -4   1  17      753.60      611.30     27.07 o 
  -3   1  17      650.13      600.02     25.94 o 
  -2   1  17      677.47      699.28     28.20 o 
  -1   1  17      247.87      210.91     16.92 o 
   0   1  17      147.03      152.34     11.96 o 
   1   1  17      814.32      930.49     42.86 o 
   2   1  17       92.24       36.09     64.29 o 
   3   1  17      665.85      798.53     30.45 o 
   4   1  17      112.26      106.02     67.67 o 
  -9   2  17        1.15      -45.11     74.44 o 
  -8   2  17       27.94       72.18     65.42 o 
  -7   2  17       31.15       57.52     60.90 o 
  -6   2  17        0.19        2.26     58.65 o 
  -5   2  17        0.56      -49.63     57.52 o 
  -4   2  17        2.31      -58.65     58.65 o 
  -3   2  17       34.90      -24.81     62.03 o 
  -2   2  17        2.01      -14.66     59.78 o 
  -1   2  17        0.01      -48.50     60.90 o 
   0   2  17       26.98      -42.07     42.07 o 
   1   2  17       31.08       77.82     54.14 o 
   2   2  17       19.13       76.69     58.65 o 
   3   2  17        3.44       -9.02     64.29 o 
   4   2  17        0.01       15.79     65.42 o 
  -8   3  17      519.29      505.28     28.20 o 
  -7   3  17      288.04      294.37     20.30 o 
  -6   3  17     1486.98     1406.45     66.54 o 
  -5   3  17       17.13       37.22     58.65 o 
  -4   3  17     1158.24     1064.70     46.24 o 
  -3   3  17      578.65      603.41     21.43 o 
  -2   3  17      339.17      337.23     19.17 o 
  -1   3  17      326.87      283.09     18.05 o 
   0   3  17       72.23       70.06     17.48 o 
   1   3  17      692.15      682.36     34.96 o 
   2   3  17       78.40       72.18     18.05 o 
   3   3  17      478.00      515.43     22.56 o 
   4   3  17       95.20       80.08     20.30 o 
  -8   4  17       32.05       30.45     19.17 o 
  -7   4  17        8.15      -56.39     67.67 o 
  -6   4  17        3.26      -20.30     59.78 o 
  -5   4  17       33.63       13.53     18.05 o 
  -4   4  17       58.47       20.30     18.05 o 
  -3   4  17       28.97      -50.75     63.16 o 
  -2   4  17        1.07      -58.65     58.65 o 
  -1   4  17        1.69        2.26     58.65 o 
   0   4  17        0.75      -37.77     59.78 o 
   1   4  17       59.25       13.53     62.03 o 
   2   4  17       29.83      -43.99     65.42 o 
   3   4  17        8.07        4.51     19.17 o 
  -8   5  17      388.66      344.00     22.56 o 
  -7   5  17      201.93      215.42     20.30 o 
  -6   5  17      660.53      737.62     23.69 o 
  -5   5  17       82.53       95.87     18.05 o 
  -4   5  17     1197.75     1368.10     59.78 o 
  -3   5  17      245.27      231.21     19.17 o 
  -2   5  17      312.78      303.40     19.17 o 
  -1   5  17      278.00      250.39     19.17 o 
   0   5  17      117.38      104.59     12.34 o 
   1   5  17      405.41      401.52     20.30 o 
   2   5  17       39.54       81.21     64.29 o 
   3   5  17      332.62      413.93     21.43 o 
  -7   6  17       14.37       34.96     74.44 o 
  -6   6  17       14.39       81.21     62.03 o 
  -5   6  17      168.01      195.12     20.30 o 
  -4   6  17       52.51       97.00     18.05 o 
  -3   6  17       30.18      -30.45     62.03 o 
  -2   6  17        0.02      -39.48     60.90 o 
  -1   6  17        1.44       14.66     58.65 o 
   0   6  17       36.33      -35.01     44.26 o 
   1   6  17       32.77       28.20     18.05 o 
   2   6  17       31.42       95.87     63.16 o 
   3   6  17        0.05      -55.27     69.93 o 
  -7   7  17       40.25      -10.15     69.93 o 
  -6   7  17      388.95      373.32     22.56 o 
  -5   7  17       10.20      107.15     60.90 o 
  -4   7  17      649.47      686.87     29.32 o 
  -3   7  17       29.33      -34.96     60.90 o 
  -2   7  17      427.10      478.21     21.43 o 
  -1   7  17      127.32      100.38     19.17 o 
   0   7  17       58.17       58.21     45.01 o 
   1   7  17      265.59      304.52     20.30 o 
   2   7  17        9.97      -12.41     65.42 o 
  -6   8  17        0.01      -71.06     71.06 o 
  -5   8  17       74.96       75.57     20.30 o 
  -4   8  17       39.86        9.02     72.18 o 
  -3   8  17        2.58       28.20     64.29 o 
  -2   8  17        0.46       95.87     64.29 o 
  -1   8  17       38.43       -9.02     63.16 o 
   0   8  17       31.46       25.43     23.12 o 
   1   8  17       21.60      -58.65     68.80 o 
  -4   9  17      433.45      469.19     23.69 o 
  -3   9  17       75.25      108.27     68.80 o 
  -2   9  17      440.99      460.17     24.81 o 
  -1   9  17      121.12      150.01     20.30 o 
   0   9  17       22.39      -47.33     47.33 o 
  -8   0  18      201.01       60.90     73.31 o 
  -7   0  18      347.08      283.09     20.30 o 
   0   0  18      411.88      381.22     19.17 o 
   1   0  18       28.33       60.90     56.39 o 
   2   0  18       61.20       30.45     62.03 o 
   3   0  18       12.72        9.02     19.17 o 
  -8   1  18        5.23        9.02     65.42 o 
  -7   1  18        2.49        5.64     62.03 o 
  -6   1  18        7.31       49.63     58.65 o 
   0   1  18       17.21      -16.92     62.03 o 
   1   1  18        0.64      -59.78     59.78 o 
   2   1  18        6.38       97.00     57.52 o 
   3   1  18        0.16       75.57     55.27 o 
  -8   2  18      173.75       81.21     77.82 o 
  -7   2  18      459.10      446.63     25.94 o 
  -6   2  18      171.64      193.99     19.17 o 
   0   2  18      304.69      120.68     75.57 o 
   1   2  18       15.49      -60.90     60.90 o 
   2   2  18      119.19       85.72     64.29 o 
   3   2  18       14.11       12.41     65.42 o 
  -8   3  18        6.81      -16.92     69.93 o 
  -7   3  18        2.90      -43.99     66.54 o 
  -6   3  18       43.99       27.07     66.54 o 
   0   3  18       37.29       28.20     58.65 o 
   1   3  18        6.26      -36.09     58.65 o 
   2   3  18        8.62       24.81     59.78 o 
   3   3  18        0.34       12.41     64.29 o 
  -7   4  18      565.27      552.65     25.94 o 
  -6   4  18      197.89      252.64     20.30 o 
  -5   4  18      445.97      495.13     20.30 o 
   0   4  18      217.82      225.13     13.56 o 
   1   4  18       24.63        0.00     63.16 o 
   2   4  18      189.80      198.50     20.30 o 
  -7   5  18        4.13      -32.71     69.93 o 
  -6   5  18       60.27       28.20     73.31 o 
  -5   5  18        3.28       -9.02     60.90 o 
  -4   5  18       18.68      -27.07     62.03 o 
  -3   5  18        0.60       16.92     60.90 o 
  -2   5  18        0.06      -66.54     66.54 o 
  -1   5  18        9.26       32.71     58.65 o 
   0   5  18        5.13      -30.72     72.18 o 
   1   5  18       10.78       92.48     59.78 o 
   2   5  18        0.75       80.08     56.39 o 
  -6   6  18      115.46       -3.38     69.93 o 
  -5   6  18      327.89      312.42     21.43 o 
  -4   6  18        2.03      -55.27     67.67 o 
  -3   6  18      694.97      781.61     31.58 o 
  -2   6  18      150.94      166.92     19.17 o 
  -1   6  18      413.25      500.77     21.43 o 
   0   6  18      172.95      182.73     13.94 o 
   1   6  18       27.92       22.56     66.54 o 
  -5   7  18        7.44      -29.32     63.16 o 
  -4   7  18       21.92       76.69     64.29 o 
  -3   7  18        3.56       22.56     67.67 o 
  -2   7  18        0.70      107.15     62.03 o 
  -1   7  18       47.38       45.11     66.54 o 
   0   7  18        0.01       31.49     44.21 o 
  -4   8  18        0.02      -37.22     73.31 o 
  -3   8  18      321.85      319.19     22.56 o 
  -2   8  18      137.74      119.55     77.82 o 
  -1   8  18      328.69      394.75     23.69 o 
  -7   1  19      408.98      435.36     22.56 o 
  -6   1  19      758.66      810.93     29.32 o 
   0   1  19      495.46      521.07     21.43 o 
   1   1  19      331.55      314.67     20.30 o 
   2   1  19      101.32       90.23     65.42 o 
  -7   2  19        0.00       65.42     63.16 o 
  -6   2  19        0.10       -3.38     68.80 o 
   0   2  19        4.74      -69.93     69.93 o 
  -6   3  19      665.61      706.04     30.45 o 
   0   3  19      511.98      588.74     25.94 o 
  -6   4  19        2.45      -39.48     74.44 o 
  -5   4  19       10.46      -53.01     66.54 o 
   0   4  19        8.74       31.58     68.80 o 
  -5   5  19        5.35       58.65     58.65 o 
  -4   5  19      344.95      325.95     21.43 o 
  -3   5  19        8.86       59.78     62.03 o 
  -2   5  19      402.98      462.42     22.56 o 
  -1   5  19       46.41       60.90     63.16 o 
   0   5  19      311.93      371.07     22.56 o 
  -4   6  19        3.62       19.17     65.42 o 
  -3   6  19       10.50       -6.77     66.54 o 
  -2   6  19       30.01        0.00     67.67 o 
  -1   6  19       23.52       22.56     63.16 o 
                                                 
